# Supplementary material for: Mitochondrial genomes of stick insects (Phasmatodea) and phylogenetic considerations
Source: PLoS One. 2020 Oct 6;15(10):e0240186. doi: 10.1371/journal.pone.0240186 (PMC7537864; doi:10.1371/journal.pone.0240186)
Supplement: S1 Table — (XLSX) [file pone.0240186.s006.xlsx]

## Sheet: Sheet1
Table S1. The primers used for amplifying and sequencing the bait genes.
Forward	Sequences	Reverse	Sequences
cox1_F	TATTGGTGGTTTTGGAAATTG	cox1_R	GCTCGTGTATCAACGTCTATTCC
cob_F	GTATTACCATGAGGACAAATATC	cob_R	TTCAACTGGTTGTATCCCAATTCA
rrnS_F	GTACATTTACTTTGTTACGACTT	rrnS_R	TGCCAGCAGTTGCGGTTAAAC
