# Supplementary material for: Mitochondrial genomes of stick insects (Phasmatodea) and phylogenetic considerations
Source: PLoS One. 2020 Oct 6;15(10):e0240186. doi: 10.1371/journal.pone.0240186 (PMC7537864; doi:10.1371/journal.pone.0240186)
Supplement: S2 Table — (XLSX) [file pone.0240186.s007.xlsx]

## Sheet: Sheet1
Table S2. Taxa included in this study.
Item	Order	Family	Subfamily	Species	Accession number
Outgroup	Ephemeroptera	Heptageniidae	-	Parafronurus youi	NC_011359
	Ephemeroptera	Siphlonuridae	-	Siphlonurus immanis	NC_013822
Ingroup	Blattodea	Blaberidae	Blaberinae	Blaptica dubia	KU684410
	Blattodea	Ectobiidae	Blattellinae	Blattella germanica	EU854321
	Blattodea	Rhinotermitidae	-	Coptotermes formosanus	NC_015800
	Blattodea	Cryptocercidae	-	Cryptocercus kyebangensis	NC_030191
	Blattodea	Cryptocercidae	-	Cryptocercus relictus	JX144941
	Blattodea	Corydiidae	-	Eupolyphaga sinensis	FJ830540
	Blattodea	Blaberidae	Epilamprinae	Opisthoplatia orientalis	NC_029225
	Blattodea	Blaberidae	Panchlorinae	Panchlora nivea	KU684412
	Blattodea	Blattidae	Blattinae	Periplaneta fuliginosa	AB126004
	Blattodea	Blattidae	Blattinae	Shelfordella lateralis	NC_030003
	Blattodea	Termitidae	Macrotermitinae	Macrotermes subhyalinus	JX144937
	Blattodea	Mastotermitidae	-	Mastotermes darwiniensis	JX144929
	Blattodea	Kalotermitidae	-	Neotermes insularis	JX144933
	Blattodea	Termopsidae	-	Porotermes adamsoni	JX144930
	Blattodea	Rhinotermitidae	-	Reticulitermes flavipes	EF206314
	Dermaptera	Anisolabididae	-	Euborellia arcanum	KX673196
	Embioptera	Oligotomidae	-	Aposthonia borneensis	KX091848
	Grylloblattodea	Grylloblattidae	-	Grylloblatta sculleni	DQ241796
	Mantodea	Hymenopodidae	Acromantinae	Anaxarcha zhengi	KU201320
	Mantodea	Mantidae	Mantinae	Hierodula formosana	KR703238
	Mantodea	Liturgusidae	Liturgusinae	Humbertiella nada	KU201315
	Mantodea	Tarachodidae	Caliridinae	Leptomantella albella	KJ463364
	Mantodea	Mantidae	Mantinae	Mantis religiosa	KU201317
	Mantodea	Toxoderidae	Toxoderinae	Paratoxodera polyacantha	MG049920
	Mantodea	Iridopterygidae	Nanomantinae	Sceptuchus simplex	KY689133
	Mantophasmatodea	Mantophasmatidae	-	Sclerophasma paresisensis	DQ241798
	Orthoptera	Acrididea	Acridinae	Acrida cinerea	GU344100
	Orthoptera	Acrididae	-	Arcyptera coreana	GU324311
	Orthoptera	Acrididae	Calliptaminae	Calliptamus italicus	EU938373
	Orthoptera	Acrididae	Gomphocerinae	Chorthippus chinensis	EU029161
	Orthoptera	Acrididae	Oedipodinae	Gastrimargus marmoratus	EU513373
	Orthoptera	Acrididae	Gomphocerinae	Gomphocerus sibiricus	JX122541
	Orthoptera	Gryllotalpidae	Gryllotalpinae	Gryllotalpa orientalis	AY660929
	Orthoptera	Acrididea	Oedipodinae	Locusta migratoria	X80245
	Orthoptera	Gryllidae	Gryllinae	Loxoblemmus doenitzi	KX057721
	Orthoptera	Acrididae	Gomphocerinae	Phlaeoba albonema	EU370925
	Orthoptera	Acrididae	-	Prumna arctica	GU294758
	Orthoptera	Acrididae	Cyrtacanthacridinae	Schistocerca gregaria	GQ491031
	Orthoptera	Acrididae	Catantopinae	Traulia szetschuanensis	EU914849
	Orthoptera	Gryllidae	Trigonidiinae	Trigonidium sjostedti	KX673205
	Phasmatodea	Bacillidae	Bacillinae	Bacillus atticus	GU001955
	Phasmatodea	Bacillidae	Bacillinae	Bacillus rossius	GU001956
	Phasmatodea	Heteropterygidae	Heteropteryginae	Heteropteryx dilatata	NC_014680
	Phasmatodea	Heteropterygidae	Dataminae	Orestes mouhotii	AB477462
	Phasmatodea	Phasmatidae	Lonchodinae	Megalophasma granulatum	KY124331
	Phasmatodea	Phasmatidae	Lonchodinae	Phraortes illepidus	NC_014695
	Phasmatodea	Lonchodidae	Lonchodinae	Phraortes sp.	NC_014705
	Phasmatodea	Lonchodidae	Lonchodinae	Phraortes sp. 1	MT025191
	Phasmatodea	Diapheromeridae	Necrosciinae	Calvisia medogensis	KY124330
	Phasmatodea	Diapheromeridae	Necrosciinae	Micadina phluctainoides	NC_014673
	Phasmatodea	Lonchodidae	Necrosciinae	Micadina brachptera	MT025192
	Phasmatodea	Diapheromeridae	Necrosciinae	Neohirasea japonica	AB477469
	Phasmatodea	Diapheromeridae	Necrosciinae	Sipyloidea sipylus	AB477470
	Phasmatodea	Phasmatidae	Phasmatinae	Pharnaciini spec. indet.	MT025193
	Phasmatodea	Phasmatidae	Phasmatinae	Entoria okinawaensis	NC_014694
	Phasmatodea	Phasmatidae	Phasmatinae	Phobaeticus serratipes	NC_014678
	Phasmatodea	Phasmatidae	Phasmatinae	Ramulus hainanense	FJ156750
	Phasmatodea	Phasmatidae	Phasmatinae	Ramulus irregulariterdentatus	NC_014702
	Phasmatodea	Phylliidae	Phylliinae	Phyllium giganteum	AB477461
	Phasmatodea	Phylliidae	Phylliinae	Phyllium tibetense	KY124332
	Phasmatodea	Phasmatidae	Platycraninae	Megacrania alpheus adan	NC_014688
	Phasmatodea	Phasmatidae	Tropidoderinae	Extatosoma tiaratum	NC_017748
	Phasmatodea	Timematidae	-	Timema californicum	DQ241799
	Plecoptera	Nemouridae	Amphinemurinae	Amphinemura longispina	MH085446
	Plecoptera	Gripopterygidae	Antarctoperlinae	Antarctoperla michaelseni	MK111413
	Plecoptera	Diamphipnoidae	-	Diamphipnoa annulata	MK111416
	Plecoptera	Scopuridae	-	Scopura longa	MH510071
	Plecoptera	Styloperlidae	-	Styloperla spinicercia	KX845569
	Zoraptera	Zorotypidae	-	Zorotypus medoensis	JQ910991
Note: The newly sequenced stick insect species are indicated in bold.
