# Supplementary material for: Mitochondrial genomes of stick insects (Phasmatodea) and phylogenetic considerations
Source: PLoS One. 2020 Oct 6;15(10):e0240186. doi: 10.1371/journal.pone.0240186 (PMC7537864; doi:10.1371/journal.pone.0240186)
Supplement: S3 Table — A. The partitioning schemes and best-fitting modes selected by PartitionFinder for the dataset PCG_nt. B. The partitioning schemes and best-fitting modes selected by PartitionFinder for the dataset PCGRNA. C. The partitioning schemes and best-fitting modes selected by PartitionFinder for the dataset PCG_aa. (XLSX) [file pone.0240186.s008.xlsx]

## Sheet: Sheet1
Table S3 A. The partitioning schemes and best-fitting modes selected by PartitionFinder for the dataset PCG_nt.
Subset	Partition names	Best Model
1	cox2, cox1, cox3, cob, atp6, nad3, nad2, nad6, atp8	GTR+I+G
2	nad4l, nad1, nad4, nad5	GTR+I+G
Table S3 B. The partitioning schemes and best-fitting modes selected by PartitionFinder for the dataset PCGRNA.
Subset	Partition names	Best Model
1	trn, rrnS, rrnL	GTR+I+G
2	cox1, cox2, cob, cox3, atp6, nad3, nad2, atp8, nad6	GTR+I+G
3	nad4l, nad1, nad5, nad4	GTR+I+G
Table S3 C. The partitioning schemes and best-fitting modes selected by PartitionFinder for the dataset PCG_aa.
Subset	Partition names	Best Model
1	atp6, nad6, nad2, nad3, atp8, cox1, cox3, cob, cox2	MTZOA+I+G+F
2	nad4l, nad1, nad4, nad5	MTZOA+I+G+F
