# Supplementary material for: Mitochondrial genomes of stick insects (Phasmatodea) and phylogenetic considerations
Source: PLoS One. 2020 Oct 6;15(10):e0240186. doi: 10.1371/journal.pone.0240186 (PMC7537864; doi:10.1371/journal.pone.0240186)
Supplement: S4 Table — (XLSX) [file pone.0240186.s009.xlsx]

## Sheet: Sheet1
Table S4. Organization of the newly determined stick insects’ mitogenomes.
Pharnaciini spec. indet.							Micadina brachptera							Phraortes sp.
Name	Start	Stop	Strand	Length	ovl/nc	Codons	Name	Start	Stop	Strand	Length	ovl/nc	Codons	Name	Start	Stop	Strand	Length	ovl/nc	Codons
partial CR	1	88	L	88	0	-	partial CR	1	327	L	327	0	-	-	-	-	-	-	-	-
trnI(gat)	89	155	H	67	-3	-	trnI(gat)	328	394	H	67	-3	-	-	-	-	-	-	-	-
trnQ(ttg)	153	221	L	69	-1	-	trnQ(ttg)	392	460	L	69	2	-	-	-	-	-	-	-	-
trnM(cat)	221	287	H	67	0	-	trnM(cat)	463	530	H	68	0	-	-	-	-	-	-	-	-
nad2	288	1307	H	1020	-2	ATT/TAA	nad2	531	1550	H	1020	-2	ATT/TAA	partial nad2	1	310	L	310	0	--/TAA
trnW(tca)	1306	1371	H	66	-8	-	trnW(tca)	1549	1615	H	67	-8	-	trnW(tca)	311	376	H	66	-8	-
trnC(gca)	1364	1426	L	63	2	-	trnC(gca)	1608	1671	L	64	13	-	trnC(gca)	369	430	L	62	-1	-
trnY(gta)	1429	1495	L	67	1	-	trnY(gta)	1685	1751	L	67	1	-	trnY(gta)	430	493	L	64	1	-
cox1	1497	3035	H	1539	-5	ATG/TAA	cox1	1753	3291	H	1539	-5	ATG/TAA	cox1	495	2033	H	1539	-5	ATG/TAA
trnL2(taa)	3031	3095	H	65	18	-	trnL2(taa)	3287	3350	H	64	-	-	trnL2(taa)	2029	2093	H	65	0	-
cox2	3114	3765	H	652	0	ATT/T	cox2	3351	4020	H	670	-11	ATA/T	cox2	2094	2760	H	667	0	ATA/T
trnK(ctt)	3766	3835	H	70	-1	-	trnK(ctt)	4021	4090	H	70	-1	-	trnK(ctt)	2761	2830	H	70	-1	-
trnD(gtc)	3835	3901	H	67	0	-	trnD(gtc)	4090	4155	H	66	0	-	trnD(gtc)	2830	2894	H	65	1	-
atp8	3902	4060	H	159	-7	ATT/TAA	atp8	4156	4317	H	162	-7	ATT/TAA	atp8	2896	3054	H	159	-7	ATG/TAA
atp6	4054	4731	H	678	-1	ATG/TAA	atp6	4311	4988	H	678	-1	ATG/TAA	atp6	3048	3725	H	678	-1	ATG/TAA
cox3	4731	5519	H	789	-1	ATG/TAA	cox3	4988	5776	H	789	-1	ATG/TAA	cox3	3725	4483	H	759	-17	ATG/TAA
trnG(tcc)	5519	5581	H	63	15	-	trnG(tcc)	5776	5845	H	70	12	-	trnG(tcc)	4467	4529	H	63	3	-
nad3	5582	5933	H	352	0	ATT/T	nad3	5858	6197	H	340	0	ATA/T	nad3	4533	4883	H	351	-2	ATA/TAG
trnA(tgc)	5934	5998	H	65	0	-	trnA(tgc)	6198	6262	H	65	-1	-	trnA(tgc)	4882	4945	H	64	-1	-
trnR(tcg)	5999	6064	H	66	0	-	trnR(tcg)	6262	6316	H	55	27	-	trnR(tcg)	4945	5010	H	66	3	-
trnN(gtt)	6065	6131	H	67	0	-	-	-	-	-	-	-	-	trnN(gtt)	5014	5079	H	66	0	-
trnS1(gct)	6132	6199	H	68	0	-	trnS1(gct)	6344	6411	H	68	1	-	trnS1(gct)	5080	5146	H	67	0	-
trnE(ttc)	6200	6264	H	65	-2	-	trnE(ttc)	6413	6477	H	65	-2	-	trnE(ttc)	5147	5211	H	65	-2	-
trnF(gaa)	6263	6326	L	64	-1	-	trnF(gaa)	6476	6541	L	66	0	-	trnF(gaa)	5210	5273	L	64	-19	-
nad5	6326	8050	L	1725	0	ATT/TAA	nad5	6542	8228	L	1687	27	ATT/T	nad5	5274	6961	L	1707	36	ATT/TA
trnH(gtg)	8051	8114	L	64	1	-	trnH(gtg)	8256	8319	L	64	1	-	trnH(gtg)	6998	7061	L	64	-1	-
nad4	8116	9447	L	1332	-7	ATG/TAA	nad4	8321	9652	L	1332	-7	ATG/TAA	nad4	7061	8386	L	1326	-7	ATG/TAG
nad4l	9441	9713	L	273	20	ATG/TAA	nad4l	9646	9930	L	285	8	ATT/TAA	nad4l	8380	8664	L	285	8	ATA/TAA
trnT(tgt)	9734	9797	H	64	0	-	trnT(tgt)	9939	10002	H	64	0	-	trnT(tgt)	8673	8735	H	63	0	-
trnP(tgg)	9798	9863	L	66	1	-	trnP(tgg)	10003	10069	L	67	1	-	trnP(tgg)	8736	8799	L	64	10	-
nad6	9865	10344	H	480	-1	ATA/TAA	nad6	10071	10550	H	480	3	ATA/TAA	nad6	8810	9271	H	462	-1	ATT/TAA
cob	10344	11477	H	1134	-2	ATG/TAG	cob	10554	11684	H	1131	0	ATG/TAA	cob	9271	10401	H	1131	-2	ATG/TAG
trnS2(tga)	11476	11543	H	68	-2	-	trnS2(tga)	11685	11752	H	68	-1	-	trnS2(tga)	10400	10467	H	68	-7	-
nad1	11542	12462	L	921	48	ATG/TAA	nad1	11752	12699	L	939	30	ATT/TAA	nad1	10461	11393	L	933	42	ATT/TAA
trnL1(tag)	12511	12579	L	69	-20	-	trnL1(tag)	12721	12790	L	70	-31	-	trnL1(tag)	11436	11505	L	70	4	-
rrnL	12560	13779	L	1220	83	-	rrnL	12760	14006	L	1247	69	-	rrnL	11499	12715	L	1217	84	-
trnV(tac)	13863	13930	L	68	-1	-	trnV(tac)	14076	14144	L	69	7	-	trnV(tac)	12786	12854	L	69	4	-
rrnS	13930	14696	L	767	0	-	rrnS	14152	14915	L	764	382	-	rrnS	12859	13604	L	746	45	-
partial CR	14697	15192	-	496	0	-	partial CR	14916	15879	-	964	0	-	partial CR	13605	14162	-	558	0	-
Abbreviations: ovl, overlaps; nc, intergenic spacers; CR, control region. The abbreviations of mitochondrial gene names are following those in MITOS webserver.
