# Supplementary material for: Mitochondrial genomes of stick insects (Phasmatodea) and phylogenetic considerations
Source: PLoS One. 2020 Oct 6;15(10):e0240186. doi: 10.1371/journal.pone.0240186 (PMC7537864; doi:10.1371/journal.pone.0240186)
Supplement: S5 Table — (XLSX) [file pone.0240186.s010.xlsx]

## Sheet: Sheet1
Table S5. Substitution saturation tests conducted in DAMBE.
Alignment	NumOTU	Iss	Iss.cSyma	Psymb	Iss.cAsymc	Pasymd
PCG_nt	32	0.361	0.814	0	0.57	0
rrn	32	0.259	0.682	0	0.354	0.0018
trn	32	0.332	0.762	0	0.467	0
a Index of substitution saturation assuming a symmetrical true tree.
b Probability of significant difference between Iss and Iss.cSym (two-tailed test).
c Index of substitution saturation assuming an asymmetrical true tree.
d Probability of significant difference between Iss and Iss.cAsym (two-tailed test).
