# Supplementary material for: Mitochondrial genomes of stick insects (Phasmatodea) and phylogenetic considerations
Source: PLoS One. 2020 Oct 6;15(10):e0240186. doi: 10.1371/journal.pone.0240186 (PMC7537864; doi:10.1371/journal.pone.0240186)
Supplement: S1 File — (ZIP) [file pone.0240186.s011.zip]

Archive with 4 entries (3 files):
- Supplementary File 1/
- Supplementary File 1/Phraortes_sp..gb
- Supplementary File 1/Pharnaciini_spec._indet.gb
- Supplementary File 1/Micadina_brachptera.gb
