# Supplementary material for: Mitochondrial genomes of stick insects (Phasmatodea) and phylogenetic considerations
Source: PLoS One. 2020 Oct 6;15(10):e0240186. doi: 10.1371/journal.pone.0240186 (PMC7537864; doi:10.1371/journal.pone.0240186)
Supplement: S2 File — (ZIP) [file pone.0240186.s012.zip]

Archive with 4 entries (3 files):
- Supplementary File 2/
- Supplementary File 2/PCG-nt.phy
- Supplementary File 2/PCGRNA.phy
- Supplementary File 2/PCG-aa.phy
