# Supplementary material for: Mitochondrial genomes of stick insects (Phasmatodea) and phylogenetic considerations
Source: PLoS One. 2020 Oct 6;15(10):e0240186. doi: 10.1371/journal.pone.0240186 (PMC7537864; doi:10.1371/journal.pone.0240186)
Supplement: S2 File — (ZIP) [file pone.0240186.s012.zip › Supplementary File 2/PCG-nt.phy]

71 10332
Acrida_cinerea	ATGAATAAACCAATTCGATTAAAAAATCCTTTAATTAAAATTATTAATAATTCATTAATTGATTTACCAGCACCAATAAATATTTCATTTTGATGAAACCTAGGATCATTATTAGGACTATGTTTAATTATTCAAATCATAACCGGATTATTTTTAGCTATACATTACACACCAAGTATTGATATAGCATTTAGAAGAGTAATTCATATTTGTCGAGACGTAAATAATGGATGATTAATTCGAACATTACATGCAAATGGAGCTTCTATATTTTTTATTTGCTTATATTTACATGTAGGACGTGGAATTTATTACGGATCATATGTATATACTAATACATGAATAATTGGAACAATTATTTTATTTTTAGTTATAGCAACAGCATTTATAGGATATGTT…
Pharnaciini_spec._indet.	ATGAATAAACCTATACGAAAAAACCACCCACTAATAAAAATTATAAATAATTCATTAATTGATTTACCAACACCAATTAACATTTCATCATGATGAAATTTTGGATCATTACTAGGAATTTGTTTAATAATCCAAATCTTAACAGGAATTTTCTTAGCTATACATTATACACCTAATATTGAACTAGCATTTAATAGAGTAAGACATATTTGCCGAGACGTAAGAAATGGTTGATTAATACGAACTATTCATGCAAACGGAGCATCTATATTTTTTATTTGTATTTATATACATGTAGGACGTGGTTTATACTACGGATCATATAAATATATTGAAACATGAACCACAGGAGTAATTATTCTATTACTAGTAATAATAACAGCATTTATAGGATATGTC…
Amphinemura_longispina	ATGAATAAACCTATACGAACCACACACCCCTTATTCAAAATTGCCAACAGAGCAGTTGTAGACCTACCTACCCCCTCAAATATTTCCACCTGATGAAATTTTGGATCATTATTGGGATTATGCTTAGTTATCCAAATTGCCACTGGGCTATTCCTAGCCATACATTACACAGCCCATATTGACTTAGCTTTCAACAGTGTCGCCCACATCTGCCGGGACGTCAACTACGGGTGACTCCTCCGAACTCTCCATGCCAACGGGGCATCCTTTTTCTTTATCTGTATTTATCTCCATATTGGACGTGGAATATACTATGGGTCATACATGTACTTACACACTTGAATAGTAGGGGTAATTATTCTATTCTTGGTAATAGGAACAGCCTTTATAGGATACGTT…
Anaxarcha_zhengi	ATGTATAAACCGTTACGTAAAGCTCATCCTCTAATTAAAATTTCAAATAACGCTTTAGTAGATTTACCAACACCGTCAAACATTTCATCTTGATGAAACTTCGGATCATTATTAGGATTATGTTTAGGTTTACAAATTATAACTGGATTATTTCTTGCAATACATTACTCAGCTCATATTGATTTAGCATTTTATAGTGTTGCCCATATTTGTCGAGATGTAAATTATGGATGATTATTATGAACATTACATGCAAATGGTGCTTCAATATTCTTTATTTGTATTTATTTACACATTGGACGAGGTATATATTATGGATCCTATAAATTTTATTATACATGAATAGTAGGAGTTTTAATTTTATTTTTAGTTATAGCAACAGCTTTTATAGGTTATGTT…
Antarctoperla_michaelseni	ATGAATAAACCCTTACGAAATAGTCACCCCCTCTTTAAAATTGCTAATAGAGCACTTGTAGACCTACCTACGCCCTCAAATATTTCTACCTGATGAAATTTCGGATCTTTACTAGGATTATGCTTAGTTATTCAAATCGCAACCGGCTTATTTTTAGCTATACATTATACAGCCCACATTGATTTAGCCTTCTCTAGCGTTGCCCATATTTGCCGAGACGTTAATTATGGGTGATTATTACGAACTTTACATGCTAATGGGGCCTCATTTTTCTTCATTTGTATTTATCTTCATATTGGACGAGGTATATACTACGGGTCCTACATATTTATACACACCTGAATGGTTGGGGTAGTAATTTTATTTTTAGTTATAGGAGCTGCCTTTATAGGCTACGTT…
Aposthonia_borneensis	??????????????????????????????ATGATAAAAATCAATAATAATTCAACTGTATTCTTACCCTCACCATCTAACATTTCTCTATGATGAAATCTTGGCTCCCTATTAGGATTATGTCTAATACTACAAATTATTACAGGATTTATTTTATCAATACATTACACCCCAAACATTGAAGAAGCTTTTCAAAGAACAAGATTTATCACTCGAAACATAAATAAGGGATGATTCTTACGCACTATGCATTCTAACTGCACATCCGCATTTTTTATTTGTATTTATTTACATATCGGACGAAATCTTATATTCAATTCATTTAACTTAATTAACACATGAATATCAGGAATAATTATTCTAATCATACTATTTATAACAGCATTTATTGGCTATGTA…
Arcyptera_coreana	ATGAATAAACCCTTACGACTTAAACACCCTTTAATTAAAATTATAAATAATTCTTTAATTGATTTACCAGCACCAACAAATATTTCATTTTGATGAAATTTTGGATCTTTATTAGGATTATGTTTAATAATTCAAATCATTACAGGATTATTTCTAGCTATACATTATACGCCTAATATTGAAATAGCATTCAGAAGTTTAGTACACATTTGTCGAGATGTTAATAATGGATGAATTATCCGAACACTTCACGCAAATGGAGCATCTATATTCTTCATCTGTATTTATCTTCATGTAGGACGAGGAATTTATTATAATTCATTTATATATATACATACATGAATTATTGGAACAGTAATTTTATTTTTAGTGATAGCAACCGCATTTATAGGATATGTT…
Bacillus_atticus	ATGAATAAAACAATTCGAAAAAATCACCCAATTATAAAAATTATAAATAATTCATTAATTGACTTACCAACACCAATTAATATTTCATCATGATGAAACTTCGGATCATTATTAGGATTATGTATAATTATTCAAATTATTACAGGTATTCTTATCAATACACTATGCACCAAATATTGAAATTGCATTTAT???AGAATTAGACATATTTGCCGAAATGTAAATAATGGATGATTAATACGTACT???TCATGCTATGGAGCTTCAATATTTTTTGTATGTATCTACTTACATGTAGGACGAGGTTTATATTATGGATCATATAAATATATTGAAACATGAATAACAGGAGTAATAATTCTATTATTAGTAATAATAACTGCTTTTATAGGATACGTA…
Bacillus_rossius	ATGAATAAAGCAATTCGAAAAAATCACCCAATTATAAAAATCATAAATAATTCATTAATTGATTTACCAACACCAATTAATATTTCATCATGATGAAATTTTGGATCCTTATTAGGATTATGTTTAATTACTCAAATTATTACAGGACTATTTCTAGCTATACATTATACCCCTAATATTGAAATTGCATTTAATAGAGTTAGACATATTTGTCGAGACGTAAATAATGGATGATTAATACGAACAATTCATGCTAATGGAGCATCAATATTTTTTGTATGCATTTATTTACATGTAGGACGAGGTTTATATTATGGATCTTATAAATATATTGAAACATGAATAACTGGAGTAATAATTATACTATTAGTAATAATAACAGCTTTTATAGGATATGTA…
Blaptica_dubia	ATGAATAAACCCTTACGAGTTAGACACCCATTACTAAAAATTATCAATAATGCTCTAATTGATTTACCATCCCCTTCAAATATTAGAAGATGATGAAACTTTGGATCTCTCCTTGGCCTCTGTTTAAGAATTCAAATCATTACTGGTTTATTTCTAGCCATACACTATTGTCCAAGTATTGATACTGCTTTCAATAGAGTTAATCATATCTGTCGAGATGTAAATTATGGTTGATTACTACGAACCCTCCACGCTAATGGTGCATCAATATTCTTCATCTGTATATACTTACATGTAGGTCGAGGTATATATTATGGCTCATATAAATTCATTTATACTTGATCAGTAGGTGTAATAATTTTATTCTTAACAATAGCAACAGCATTTGTAGGATATGTT…
Blattella_germanica	ATGAATAAACCTTTACGAGTTAGACACCCATTATTAAAAATTGCTAATAATGCATTAATTGATTTACCTTCACCTTCAAACATTAGCACTTGATGAAACTTTGGTTCATTATTAGGTTTATGTTTAGTAATTCAAATTGCTACTGGAATTTTTCTAGCTATACATTATTGTCCTAATATTGAATTAGCTTTTAATAGAGTTAACCACATCTGCCGTGATGTAAATTATGGCTGATTACTTCGCACCTTACATGCTAATGGTGCATCTATATTTTTTATTTGTATTTATATACATATTGGTCGAGGAATATACTATGGATCTTATAAATTAATTTATACCTGATCAGTAGGAGTATTAATTTTATTTTTAACAATAGCTACAGCTTTTATAGGTTATGTT…
Calliptamus_italicus	ATGAATAAACCCTTACGATTAAGACACCCTTTAATTAAAATTATTAATAATTCATTAATTGACTTACCAGCTCCAACTAATATTTCATTTTGATGAAATTTTGGATCCTTATTAGGACTATGTTTAGTAATTCAAATTGTAACTGGGTTATTTCTAGCTATGCATTACACTTCAAATATTGAAATAGCATTTAGAAGCGTAGTCCATATTTGTCGAGATGTAAATAATGGTTGAATTATCCGAACATTACACGCAAATGGAGCATCTATATTCTTTATTTGCATCTACCTTCATGTAGGTCGAGGTATTTATTATGGATCATATATGTATATACACACATGAATAATTGGAACAGTTATTCTATTTTTAGTTATAGCAACAGCATTTATAGGTTATGTA…
Calvisia_medogensis	ATGAATAAAATTTTACGAAAACATCACCCATTAATTAAAATTATAAATAATTCATTAATTGATTTACCAACACCCATTAATATCTCAGCTTGATGAAACTTCGGTTCATTACTAGGGATTTGCTTAATAATTCAAATCTTAACTGGTTTATTTATTGCTATACATTATACGCCAAATATTGAAATAGCATTTAATAGAGTAACACATATTTGTCGAGATGTAAATAATGGGTGATTAATACGGACCATCCATGCTAATGGAGCATCCATATTTTTTGTATGTCTTTATATACATGTAGGACGTGGTTTATATTATGGATCATATAAATATATTGAAACATGAACTACAGGGGTATTAATTATACTAATTGTAATAATAACAGCATTTATAGGTTACGTT…
Chorthippus_chinensis	ATGAATAAACCTTTACGATTAAAACACCCACTAATTAAAATTTTAAATAATTCTTTGGTTGATTTACCAGCACCTACAAACATTTCATTCTGATGAAACTTTGGATCACTATTAGGATTATGTTTAATTATCCAAATTATTACTGGATTATTTTTAGCTATACATTATACCCCTAATATTGAAATAGCATTTAGAAGAGTTGTTCATATTTGTCGAGACGTAAATAATGGTTTAATTATTCGAACATTACATGCAAATGGAGCATCTATATTTTTTATTTGTATTTATTTGCATGTAGGACGAGGAATTTATTATGGTTCATTTATATATATACATACATGAATAATTGGAACAATTATTTTATTTTTAGTTATAGCAACTGCATTTATAGGATATGTT…
Coptotermes_formosanus	ATGAACAAACCCATACGAAATAAACACCCCCTTATCAAAATTGCAAACAACGCCCTAGTAGACCTACCAACACCATCAACAATTAGAGGATGATGAAACTTTGGATCATTACTAGGAATTTGTCTAATAACACAAATCCTAACAGGACTATTCCTAGCCATACATTATTGCCCAGACATCAATACCGCATTTTCCAGAGTAAGACACATTTGTCGAGACGTAAACTATGGATGACTATTACGAACACTACACGCAAACGGAGCATCATTATTCTTCGTATGTATCTACATACACATCGGACGAAACATATACTATGGATCATACAAATTTGTACACACATGATCCGTAGGAGTAGCAATTCTATTCCTAACTATAGCGACAGCCTTTATAGGATATGTA…
Cryptocercus_kyebangensis	ATGAATAAACCATCACGTTCAACCCACCCATTATTAAAAATTATAAATAATACATTAGTAGATTTACCTACACCTTCAAATATCAGAACATGATGAAATTTTGGATCACTTCTAGGTATTTGCTTAATTATACAAATCATAACAGGATTATTCTTAGCAATACATTATTGCCCAAATATTGACAATGCATTCTCAAGAATTATTCATATTTGTCGAGACGTTAATTATGGATGAATAATACGAACAACACACGCAAATGGAGCATCCTTATTCTTTATATGTATTTACATACACATCGGACGAGGTTTATATTATGGATCATATAAATTTATTTATACATGAATAGTAGGAGTAATTATCTTATTCTTAACAATAGGAGCAGCATTTATAGGATATGTT…
Cryptocercus_relictus	ATGAATAAACCTTTACGATCAAATCACCCATTATTAAAAATTATAAATAATGCATTAGTAGATTTACCTACCCCATCAAATATCAGAACATGATGAAATTTTGGATCACTTCTGGGAATTTGCTTAATCATACAAATCATAACAGGACTATTTCTAGCAATACACTATTGTCCAAACATCGATAATGCATTCTCAAGAATTGTACATATTTGCCGAGACGTAAACTATGGATGAATAATACGAACAACACATGCAAACGGGGCATCAATATTTTTCATATGTATTTACATTCATATTGGACGGGGATTATACTATGGATCACATAAATTTAAATATACATGAACAGTAGGAGTAATCATCCTATTCTTAACAATAGGAGCTGCATTCATAGGATATGTT…
Diamphipnoa_annulata	ATGAATAAACCTCTACGAAGTAGACACCCTCTATTTAAAATCGCTAACAATGCCCTAGTGGACCTTCCAACCCCATCTAATATTTCAGCCTGATGAAATTTCGGCTCACTATTAGGATTATGCCTAGTCATTCAAATTGCTACAGGGCTATTCCTAGCAATACACTATACTGCCCATATTGATCTAGCTTTCTCCAGAGTAGCCCATATTTGCCGAGACGTAAATTATGGTTGATTATTACGAACGCTACATGCTAACGGGGCATCATTTTTTTTCATTTGTATTTATCTTCACATCGGACGTGGGATATATTATGGATCTTATATATTTACGCACACCTGAAGTGTTGGTGTACTAATTCTATTCCTAGTTATAGGAGCCGCTTTTATAGGATATGTT…
Entoria_okinawaensis	ATGAATTTACCATTACGAAAACACCACCCTTTATTTAAAATTATAAACAATTCACTAGTAGATTTACCAACCCCTATTAATATTTCATCTTGATGGAATTTTGGGTCTCTACTAGGGATTTGTTTAATAATCCAAGTATTAACAGGATTATTTCTAGCTATACATTACACCCCTAATATTGAAATAGCATTTAATAGAGTAAGTCATATCTGCCGTGATGTAAACAACGGATGATTAATACGAACAATTCATGCAAACGGAGCATCAATATTTTTTGTATGCATCTACCTACATGTAGGACGAGGTTTATACTACGGGTCATATAAATATATTGAAACATGATCAACAGGGGTAGTTTTACTTCTATTAGTAATAATAACAGCTTTTATAGGATATGTA…
Euborellia_arcanum	????????????ATACGTAAGGAACATCCTTTGTTAGAAATTGTTAATGGGGCTTTAATTGATTTACCCACTCCTTCTAATATTAATTCTTGGTGGAATTTTGGTTCGTTGTTAGGGTTATGTTTAGGAGTGCAGATTGTTACTGGATTATTTTTAGCTATACATTATGTTGGACATGTAGATTATGCTTTCCAGAGAGTGATTCATATTTGTCGAGATGTAAATTATGGTTGGTTGATTCGGACCTTGCATGCTAACGGAGCATCTTTTTTTTTTATTTGTGTTTATTGTCATGTGGGGCGGGGCATATATTATGGTTCTTCTAATTTTATTTATACTTGGACTGTAGGGGTTTTGATTTTATTTTTGTTGATGGGTACAGCGTTTATAGGGTATGTG…
Eupolyphaga_sinensis	ATGAATAAATCTATACGAACTTATCACCCACTATTTAAAATTGCCAACAATGCCTTAATTGACCTTCCAACACCCTCAAATATTAGAACATGATGAAACTTTGGATCATTATTAGGAGTTTGTCTAGTAATACAAATTCTAACAGGAATATTTTTAGCTATACATTATAGCCCCAATATTGAACAAGCATTCTCTAGAGTAGCACATATTTGTCGAGATGTAAATTATGGATGATTACTACGAATCTTACATGCCAATGGTGCATCTGTATTTTTCCTTTGCATATATTTACATATTGGTCGTGGATTGTACTATACTTCATTCAAATTAATACATACCTGATTTGTAGGTGTACTAATTTTATTCATCACTATAGCTACAGCTTTTGTAGGATATGTT…
Extatosoma_tiaratum	ATGAATATACCACTACGAAAAAATCACCCTTTAATTAAAATTATTAATAATTCATTAATTGATTTACCAACTCCAATTAATATCTCTACCTGATGAAATTATGGGTCCCTATTAGGATTATGTTTAATTATACAAATTATAACAGGACTATTCCTAGCAATACACTATACCACAAACATTGAATTAGCCTTCAATAGAGTAAATCATATCTGCCGTGACGTTAATAATGGATGATTATTACGTACAATACATGCAAATGGGGCATCAGCATTCTTCATGTGTATTTATCTACATATTGGACGAGGTTTATATTATGGGTCATACAAATACATTCAAACATGATCATCAGGAGTAATCATATTATTACTAGTAATAATAACAGCCTTTATAGGTTATGTT…
Gastrimargus_marmoratus	ATGAATAAACCCTTACGAATTAAAAACCCAGTAATTAAAATTATCAATAATTCACTTATTGATCTACCAGCACCAAGAAATATCTCAATATGATGAAATCTTGGATCATTACTAGGACTATGCTTGTTAATCCAAATTATTACAGGACTATTTTTAACTATACATTATACACCAAATATTGAAATAGCATTCTCAAGAGTAGTTCACATCTGCCGAGATGTTAATAATGGATGAATAATACGAACATTACACGCAAACGGAGCATCAATATTTTTTATCTGTATATACTTACATGTAGGACGAGGAATCTATTATGGATCATATATATATATAAACACATGAATAACAGGAACAATCATTCTATTTTTAGTAATAGCAACAGCATTTATAGGATATGTT…
Gomphocerus_sibiricus	ATGAATAAACCTTTACGATTAAAACACCCACTAATTAAAATCTTTAATAATTCTTTGCTTGATTTACCAGCACCAACAAACATTTCTGTCTGATGAAACTTTGGATCTTTACTAGGATTATGTTTAATTATCCAAATTGTTACTGGATTATTTGTAGCTATACACTATACCCCTAATATTGAAATAGCATTTAGAAGAGTT???CATATTTGCCAAGATGTTAATAATGGTTGAATTATTCGAACATTACATGCAAATGGAGCATATATATTTTTTATTTGTATTTATTTACATGTAGGACGAGGAATTTATTATGGCTCATTTATATATATGCATACATGAGTAATTGGAACAATTATTTTATTTTTAGTTATAGCAACTGCATTTATAGGATACGTT…
Grylloblatta_sculleni	ATGAATAAACCAATACGAATAAATCACCCCCTATTTAAAATTGCCAACAATGCAATTGTAGATTTACCAACACCATCAAATATTTCAACATGATGAAATTTTGGATCCCTATTAGGAATATGTTTAATAGTACAAATCATAACAGGACTATTTTTAGCTATACATTATACCCCTCACATTGATACAGCATTCTCAAGAGTAGTTCATATTTGTCGAGATGTGAATTACGGATGATTTCTACGTACAATTCATGCAAATGGAGCATCCTTCTTCTTTATTTCCATTTATCTTCATATTGGACGAGGTATATATTATGGGTCATATAATTTTATATATACCTGAATAATCGGGGTAATTATCTTATTCTTAGTTATAGCAACGGCATTTATAGGATATGTT…
Gryllotalpa_orientalis	TCAAATAAACCTATACGATCCTACCATCCTCTTTTAAAAATCATCAATAATAGATTAATTGATTTACCCTCCCCCTCTAATATTTCAACTTGATGAAACTTTGGCTCCCTACTAGGACTATGTTTAGGAATACAAATTATCACAGGTCTATTTTTAGCCATACATTATACTGCAGACATCACTACAGCCTTTAACAGAGTAATTCATATTTGTCGAGATGTTAATAATGGATGACTACTACGAACATTGCATGCAAATGGGGCATCCATATTCTTTATTTGTGCTTACTTACATATCGGACGAGGTCTATATTATGGATCCTTTAATCTTCACTATACATGAAATGTTGGTACCCTAATTCTATTTTTAATTATAGCTACAGCATTCCTAGGGTATGTT…
Heteropteryx_dilatata	ATGAATAAAGCAATACGAAAGAATCACCCAATTATAAAAATTATTAATAATACTTTAATTGATTTACCCACTCCTATCAATATTTCTGCATGATGAAATTTCGGATCACTACTAGGAATATGTTTAATTATCCAAATCATAACTGGAATCTTCTTAGCAATACATTACACTTCAAATATCGAAATAGCATTCAATAGAGTAAGACATATTTGTCGAGACGTAAATAATGGTTGAATCATACGTACAATTCACGCAAACGGAGCATCAACATTTTTTATTTGTATTTATATACATGTAGGACGTGGAATATACTATGGATCATATAAATATATTGAAACTTGAATAACAGGAGTATTAATTTTATTACTATTAATAATAACTGCCTTCATAGGTTATGTA…
Hierodula_formosana	ATGTACAAACCTTTACGTAAAATTCACCCATTAATTAAAATTTCCAATAATGCCCTAGTCGATTTACCTACTCCTTCAAATATTTCATCATGATGAAATTTTGGTTCTTTATTAGGATTATGCTTAGGTATTCAAATCATAACAGGATTATTTTTAGCTATACATTATTCAGCTCATATTGATTTAGCATTCTCAAGAGTAGCACATATTTGCCGAGACGTAAATTATGGATGATTATTACGAACACTTCATGCTAATGGTGCCTCTATATTTTTCATTTGCATTTATTTACACATTGGACGTGGAATATATTATGGATCATATAAGTATTATTTTACATGAATAACAGGGGTTTTAATTTTATTTTTAGTAATAGCAACAGCATTTATAGGATATGTT…
Humbertiella_nada	ATGTTTAAACCCTTGCGTAAAACTCATCCTTTAATTAAAATTTCTAATAATGCTCTTGTTGATCTTCCCGCCCCTTCCAATATCTCAACATGATGAAACTTTGGGTCACTTCTTGGAATCTGCTTAGGTATTCAAATTCTAACAGGACTATTCTTAGCTATACACTATTCAGCTCATATTGATCTAGCCTTCTCCAGAGTTGCTCATATTTGCCGAGATGTAAACTATGGGTGACTTCTTCGAACTCTACATGCCAATGGTGCATCAATGTTCTTTATCTGCATTTATCTTCATATTGGACGAGGATTGTATTATGGCTCTTATAAATTCTATTACACATGAATAGTAGGAGTACTAATCTTATTTCTAGTTATAGCAACAGCATTTATAGGCTATGTT…
Leptomantella_albella	ATGTTTAAACCCTTACGAAAAATTCACCCTCTATTTAAAATTTCTAATAATGCTTTAGTAGATCTTCCCGCTCCTTCAAATATTTCAACTTGATGAAATTTTGGATCCCTTTTAGGTTTATGTTTAGGAATTCAAATCATAACAGGATTATTCCTAGCTATACATTATTCTGCTCATATTGATTTAGCCTTCTCAAGTGTAGCTCATATCTGTCGTGATGTAAATTACGGTTGGCTTCTCCGAACCCTTCACGCAAATGGAGCTTCAATATTTTTTATTTGTATTTACCTTCATATTGGACGAGGGTTATATTATGGTTCATATAAATTTTTTCTCACCTGAATAATTGGTGTTATTATTCTTTTTTTAGTTATAGCAACAGCTTTTATAGGATACGTC…
Locusta_migratoria	ATGAACAAACCTTTACGAATTAAACACCCAATAATTAAAATTATTAATAATTCACTAAATGATTTACCAGCACCAACAAACATTTCAATATGATGAAACCTTGGATCATTACTAGGAATATGCTTGATAATTCAAATTGTTACAGGTTTATTCTTAACTATACATTACACACCAAATATTGAAATAGCATTCTCAAGAGTAGTACACATTTGCCGAGACGTGAATAATGGATGATTAATCCGAACATTACACGCAAATGGGGCTTCAATATTCTTCATCTGCATATATTTACATGTAGGACGAGGAATTTATTATGGATCATACATGTATATAAATACATGAATAACAGGAACAATTATTTTATTCTTAGTAATAGCAACAGCATTTATAGGATACGTT…
Loxoblemmus_doenitzi	ATGAATAAACCGATACGAACTTCACACCCTTTAATTAAAATTATTAATAATTCACTAATTGACTTACCCACCCCATCTAATATTTCAACATGATGAAATTTTGGATCCCTATTAGGACTTTGTTTAGTAATTCAACTATTAACAGGAATCTTCTTAGCAATACATTACACAGCAGACATTTCAATAGCATTTAATAGAGTAGCCCACATCTGTCGAGATGTAAATTTTGGATGATTACTACGCACACTTCATGCAAATGGAGCATCATTCTTCTTCATTTGCTTATATACCCACGTAGGACGTGGAATGTATTATGGATCTTATAATCTTATACATACCTGACTAGTAGGAACACTAATCTTATTTTTAGTAATAGCTACAGCTTTTATAGGTTACGTA…
Macrotermes_subhyalinus	ATGAACAAACCCATACGAAGAAAACACCCACTATTCAAAATTGCGAACAACGCACTAGTAGACCTACCAACACCATCCACAATCAGAGGATGATGAAACTTTGGATCACTACTAGGAATCTGTCTTACCATACAAATCATCACAGGCCTATTCCTAGCCATACACTACTGCCCAAACATTGACATAGCATTCAGCAGAGTCAGACACATCTGCCGAGACGTAAACTACGGATGACTACTACGAACTTTACACGCAAACGGAGCATCCCTATTCTTCGTTTGCATCTACTTACACACCGGACGAAATATATACTACGGATCATACAACTTCATACACACATGATCAGTAGGAGTACTAATTCTATTCTTAACAATAGCAACCGCATTCCTAGGATACGTA…
Mantis_religiosa	ATGTATAAACCCTTACGTAAAACACATCCATTAATTAAAATTTCTAATAATGCTCTTGTTGATCTTCCTACTCCTTCAAATATTTCATCATGATGAAATTTTGGGTCCCTTTTAGGTTTATGTTTAATTATTCAAATTATAACAGGTTTATTCTTAGCTATACATTATTCTGCTCATATTGATTTAGCTTTTTCTAGAGTTGCTCACATTTGTCGTGATGTAAATTATGGTTGACTTCTCCGAACTTTACATGCTAATGGAGCTTCAATATTTTTTATTTGTATTTATCTACACATTGGACGAGGAATATATTACGGATCTTATAAATTTTATTATACATGAATAATTGGAGTCGTTATTTTATTTTTAGTAATAGCAACAGCTTTTATAGGTTATGTT…
Mastotermes_darwiniensis	ATGAATAAACCCATACGAAATCATCACCCACTTATAAAAATTGCTAACAACTCCCTAGTAGATTTACCAACCCCATCCAACATTAGAGCATGATGAAATTTCGGATCACTACTAGGAATTTGCCTTATTATCCAAATCATAACGGGCTTATTCCTATCAATACACTTCTGCCCCAATATTGACCTGGCCTTCTCAAGAGTCGCCCACATCTGCCGAGACGTAAATTATGGGTGACTCCTACGAACCTTACACGCAAATGGGGCCTCATTATTCTTCATATGTATTTATATACACATCGGACGAAACATATATTATGGATCTTATAAATTGGCCCACACCTGATCAGTCGGTGTAGTGATCCTAATATTAACAATAGCAGCAGCCTTCCTAGGATATGTA…
Megacrania_alpheus_adan	ATGAATAAACCTATACGAACACATCATCCATTAATAAAAATCTTAAATAATTCATTAATTGATTTACCAACACCAATTAATATTTCAACATGATGAAATTTTGGGTCAATACTAGGAATTTGCTTAATTATTCAAATCATAACAGGTTTATTTTTAACAATACATTACACACCAAATGTAGAATTAGCTTTCAATAGAGTAAGACACATTTGCCGAGACGTAAATAATGGGTGAATTATACGAACACTTCATGCAAATGGAGCCTCAATATTTTTTATCTGCATTTACCTACACATTGGACGAGGAATATACTATGGATCATATAAATACGTACAAACATGAATATCTGGAGTAATAATCCTAATACTAGTAATAATAACAGCATTTATAGGATATGTA…
Megalophasma_granulatum	ATGAATTACACCCTTCGTAAAACCCATCCACTATTAAAAATCATAAATAATTCACTAGTAGATCTACCTTCACCAAGAAACATCTCGGCATGGTGAAATTTTGGTTCCCTTTTAGGATTGTGTCTTGTAATTCAAGTAATTACTGGATTATTCTTATCAATACATTACTCACCAAATGTAGAAATAGCTTTTAATAGAATCAATCACATTAGACGAAATGTAAATAATGGATGACTAATACAAACCCTACATGCAAATGGAGCGTCTATATTCTTTATTTGCATTTATATACACGTTGGACGGGGTTTATACTACGGATCTTATAAATACATAGAAACATGAACATCAGGTGTAATTATTATATTAATTACAATAATAACTGCATTCATGGGGTATGTA…
Micadina_brachptera	???ATGAAACCAATACGAAAAACCCATCCATTAATAAAAATTATAAATAATTCACTGGTAGATTTACCAACCCCAATTAACATTTCCACATGATGAAACTTTGGTTCTTTATTGGGAGTATGTTTAACAATTCAAATTATTACAGGACTATTTTTAGCTATACATTATACACCAAATATTGAACTAGCATTTAATAGAGTAAACCACATTTGCCGAGATGTAAATAATGGTTGATTAATACGAACAATCCATGCTAATGGAGCATCAATATTTTTTGTGTGCATATATTTACATGTAGGACGTGGTTTATATTACGGATCATACAAATATGTAGAAACATGAACAACAGGAGTTATAATCTTATTACTAGTAATAATAACAGCCTTTATAGGATATGTA…
Micadina_phluctainoides	ATGAATTCACCATTACGAAAAAAAAACCAATTTATTAAAATTATAAATAATTCACTAATTGATCTTCCAACTCCAATTAATATTTCATCATGATGAAATTTTGGGTCACTACTAGGGGTTTGCTTAATAGTACAAATTACTACAGGATTATTTCTAGCAATACATTATACACCAAATATTGAATTAGCATTTAATAGAATCAGACATATTTGCCGGGATGTTAACAATGGATGATTAATACGAACAATTCATGCTAATGGGGCATCAATATTTTTTGTATGTATTTACCTCCATATTGGACGGGGTTTATATTATGGGTCTTATAAATATACAGAAACATGAATAACAGGGGTTATTATTCTTCTACTAGTAATAATAACAGCATTTTTAGGTTACGTT…
Neohirasea_japonica	ATGAATATACCATTACGAAAAAATCATCCAATTATAAAAATTATAAATAACTCATTAATTGATTTACCAACACCAATCAATATCTCAACTTGATGAAATTTTGGATCACTATTAGGTATTTGTTTAATTGTACAAACATTAACAGGACTATTTTTAGCAATACATTATGCACCTAATATTGATATTGCATTTAATAGACTTAGTCATATTTGTCGAGATGTAAATTATGGGTGATTAATACGAACTATTCATGCAAATGGAGCATCAATATTCTTTATTTGTATTTATTTACATGTAGGACGAGGATTATATTATGGATCCTATAAATATATTGAAACATGAATAACAGGAGTAGTAATTTTATTATTAGTAATAATAACTGCATTTTTAGGATATGTA…
Neotermes_insularis	ATGAATAAACCAATACGAAACACACACCCACTAATAAAAGTAATCAATAGAGCCCTAATTGACTTACCAACTCCGGCCAATATTAGAGCATGATGAAATTTCGGATCCCTACTAGGGATCTGCCTAATTATACAAATTGCCACAGGATTATTCTTAGCTATACACTACCACCCAAATACAGAAATAGCATTCTCAAGAGTAGCACACATCTGCCGAGACGTAAACTACGGATGAATTTTACGAACACTCCACGCAAACGGAGCATCTTTATTCTTCACCTGTATTTACATACACATTGGACGAAACATCTACTATGGATCATATAAATTAACACATACATGATCAATCGGAGTACTAATTTTATTTGCAACAATAGCAACAGCCTTCCTAGGATATGTC…
Opisthoplatia_orientalis	ATGAATAAACCTTTACGTATTAGACATCCATTATTTAAAATTATTAATAATGCTTTAATTGACTTACCATCACCTTCAAATATTAGAAGATGATGAAATTTTGGTTCATTATTAGGATTATGCCTGGGAATTCAAATTATTACTGGTATCTTCCTAGCTATACATTATTGTCCAAATATTGATTTAGCATTTTATAGAGTAAATCATATTTGCCGAGACGTAAATTATGGTTGACTTTTACGAACCCTTCATGCAAATGGAGCCTCCCTATTCTTCGTATGTATTTATCTTCATATTGGACGTGGAATATATTATAGTTCATATAAATTTATTTACACATGATCAGTAGGTGTTTTAATTTTATTCCTTACTATAGCAACAGCATTTATAGGTTATGTA…
Orestes_mouhotii	ATGAACATACCCAATCGCAAACACCATCCAATTATAAAAATTATAAATAATTCATTAATTGATTTACCCACACCTATAAACATCTCAAGCTGATGAAACATGGGCTCACTCCTAGGAGCGTGCTTAATTATTCAAACACTAACAGGCATCTTCCTAGCAATACACTATACACCTAACATTGAAATAGCCTTTAATAGAGTAAGACATATTTGTCGGGATGTAAATAATGGTTGAATAATACGAACATTACATGCAAACGGGGCATCAATATTCTTCATTTGTATTTACATACATATTGGACGAGGGTTATATTATGGGTCTTATAAGTACATTGAAACATGGTATTCAGGGGTACTACTACTACTACTAGTAATAATAACGGCTTTTATAGGATACGTT…
Panchlora_nivea	ATGAATAAACCCATTCGAGTACAACACCCATTACTAAAAATTGTGAATAATGCATTAGTAGATTTACCTTCACCATCAAATATCAGAACATGATGAAATTTTGGATCCCTTCTAGGTTTATGTTTAGGAATCCAAATCATTACTGGGATCTTTTTAGCTATACATTATTGTCCTAATATTGAATTAGCCTTTAATAGAGTTAATCACATTTGTCGAGACGTAAATTATGGTTGATTACTACGAACCCTCCATGCAAATGGGGCATCAATATTTTTTGTATGTATTTATTTACATGTTGGTCGAGGAATATATTATGGGTCATACAAATTCTTTTACACATGATCAGTAGGGGTATTAATTTTATTTATTACAATAGCTACAGCATTTATAGGATATGTA…
Parafronurus_youi	ATGTTTAAACCTATACGCCTTCATCATCCTTTATTTAAAATCGCCAATAATGCCTTAGTGGATTTACCAGCCCCATCAAATATTTCTGCCTGGTGGAACTTCGGCTCCTTGCTTGGTTTATGTTTAATAATTCAAATCGCTACAGGACTCTTTCTCGCTATACACTATACTGCCCATATTGATCTTGCTTTTTCTAGTGTTGCTCATATTTGTCGAGATGTAAACTATGGTTGATTCCTACGTACACTTCACGCCAATGGAGCTTCATTCTTTTTTATTTGTATTTACCTCCATATTGGACGAGGAATATATTATGGATCCTACCAATTTATACATACCTGAATAGTAGGAGTTATTATTCTTTTTTTAGTTATAGGAACTGCTTTCATAGGTTATGTT…
Paratoxodera_polyacantha	ATGAATAAACCTTTACGGAAAATACACCCTTTAATTAAAATTTCCAATAATGCATTAGTAGATCTTCCTACCCCATCTAATATTTCATCCTGATGAAACTTTGGGTCACTTTTAGGTATTTGCTTATTAATCCAGATCTTTACAGGACTATTTTTAGCAATACACTATTCAGCACACATTGATCTAGCATTTACAAGAGTAGCCCATATTTGTCGAGACGTCAATTTCGGATGACTCCTCCGTACTCTTCATGCTAATGGAGCCTCTTTATTTTTTATTTGTATTTACCTTCACATTGGACGAGGTCTTTATTATAGATCTTATAAATTTTATTACACATGAACAATTGGAGTGATTATTTTATTCCTAGTCATAGCTACCGCCTTTATAGGTTACGTT…
Periplaneta_fuliginosa	ATGAATAAACCTATACGAACTAGTCACCCTTTATTCAAGATTGCAAATAATGCATTAATTGATTTACCAGCACCATCAAACATTAGAACTTGATGAAACTTTGGATCATTATTAGGATTATGTTTAGTTATACAAATTGTAACAGGACTATTCCTGGCTATACATTATTGCCCAAATATCGAAACAGCTTTTTCAAGAGTTGCACACATTTGTCGAGATGTAAATTATGGATGATTACTACGAACACTTCATGCCAATGGTGCCTCAATATTTTTCATTTGTATTTACTTACATATTGGTCGAGGTATATATTATGGATCATATAAATTCTTACATACATGATCTGTAGGGGTGATTATTTTATTTTTAACAATAGCAACCGCCTTTATAGGATATGTC…
Phlaeoba_albonema	ATGAATAAACCCTTACGATTAAGACATCCTTTAATTAAAATCATTAATAATTCATTAATTGATTTACCAGCACCAACAAACATCTCATTCTGATGAAATTTCGGATCACTATTAGGATTATGTTTAATTATCCAAATTGTAACTGGATTATTTTTAGCTATACATTATACACCAAATATTGAAATAGCTTTTAGAAGAGTTGTTCATATTTGCCGAGATGTAAATAATGGTTGAATTATCCGAACATTACATGCAAATGGAGCTTCTATATTTTTTATCTGTATTTATTTGCATGTAGGACGAGGAATTTACTATGGATCATATATATATATACATACATGAATAATTGGAACAGTAATTTTATTCTTAGTTATAGCAACTGCGTTTATAGGATATGTA…
Phobaeticus_serratipes	ATGAATAAACCTATTCGAAAAAACCATCATATTATAAAAATAATAAATAATTCATTAATTGATCTACCTACCCCTATTAATATCTCTATTTGATGAAACTTTGGATCATTATTAGGAATATTTCTAATAATTCAAACAATAACAGGATTATTCTTAGCAATACATTATGCACCTAATATTGAATTAGCATTTAATAGAGTAAGACACATTTGTCGAGACGTAAATAATGGTTGAATAATACGAACACTACATGCAAATGGAGCATCAATATTCTTCATATGCATTTATATACATGTAGGGCGAGGAATATATTATGGTTCATATAAATATACTGAAACATGATTAACAGGAATTCTACTATTACTTCTAGTAATAATAACAGCCTTTATAGGCTATGTA…
Phraortes_illepidus	ATGAACAAAAGATTACGAAAAAATCATCCTCTAATTAAAATTATTAATGGATCATTAGTAGATTTACCAACACCAATTAACATTTCAGCATGATGAAATTTTGGTTCACTATTAGGATTATGCTTAATAACACAAATTATCACAGGCATCTTCTTATCAATACATTATGCTCCCAATATTGACCTAGCATTTGATAGAATAAATCACATTTGCCGAAACGTAAATAATGGGTGAATAATACGAATTACACACGCAAACGGAGCATCTATATTTTTCATCTGCATTTACCTACATGTAGGTCGTGGTTTATATTATGGATCTTATAAATTTATAGAAACATGAAATACAGGAGTAATATTATTACTATTAGTAATAATAACATCTTTTATAGGATATGTA…
Phraortes_sp.1	ATGAACATAAGATTACGAAAAAATCACCCCCTAATTAAAATTATTAATGGATCTTTAGTAGATTTACCAACACCAATCAATATTTCAGTATGATGAAATTTTGGTTCATTATTAGGATTATGTCTAATAACACAAATTATTACAGGTATTTTCCTATCAATACATTATGCACCAAATATTGATCTAGCTTTTGATAGAGTAAATCACATTTGTCGAAATGTAAATAATGGATGAATAATACGAATTACACATGCAAATGGGGCATCAATATTTTTTATTTGTATTTATCTACATGTAGGTCGAGGATTATATTATGGATCATATAAATTCATAGAAACATGAAATACAGGTGTAATATTATTATTATTAGTAATAATAACATCTTTTATAGGGTATGTA…
Phraortes_sp.	ATGAATATAAGATTACGAAAAAACCACCCAATAATTAAAATTATAAATAATTCATTAATTGATTTACCAACACCAATTAATATTTCATCCTGATGAAATTTTGGTTCATTATTAGGATTATGCTTAATAACACAAATTATAACTGGAATCTTCTTATCAATACACTATTCACCAAATATTGAAATAGCTTTCGATAGAGTAAGTCATATCTGTCGAAACGTAAATAATGGTTGAATAATACGAACAATTCATGCTAATGGAGCATCAATATTTTTTATTTGCCTATACATACATATTGGACGAGGTTTATATTATGGATCATATAAATTTATAGAAACATGAAATACTGGGTTAATAATTATGTTATTAGTAATAATAACATCTTTTATAGGATATGTA…
Phyllium_giganteum	ATGAATAAACCTAACCGAAAAGAACAACTAATAATTAAAATCATCAACAACTCAATAATCGATCTACCGACACCTATCAATATCTCAAACTGATGAAACTTAGGATCATTATTAGGAATATGTCTACTAATACAGCTAATAACAGGAATATTTCTAGCCATACACTACACACCCAATGTAGAGTCAGCCTTTAATAGAATCAACCACATTTGCCGAAACGTAAATAATGGATGACTAATACGAATTATTCACGCAAATGGAGCTTCATTATTTTTCATTTGTATATATATTCACATTGGACGAAATTTATATTACGGCTCTTTCAAGTACCTTGAAACATGAATAACAGGAGTAATAATAATATTTATGTTAATAACTACAGCTTTTATAGGATACATT…
Phyllium_tibetense	ATGAATAAACCAATACGAAAAACAAATCCACTAATAAAAATCACAAATAATTCATTAATCGATTTACCTACACCAATTAATATCTCAAACTGATGAAACTTCGGATCAATATTAGGTTTATGTTTAGTAGTACAAACTATTACAGGACTATTTCTAGCAATACATTATACACCTAATATTGAATCAGCTTTTGATAGAATTAATCACATTTGTCGAAACGTAAATAATGGATGATTAACACGAACAATCCATGCAAACGGAGCATCATTAATATTTATATGTCTATATGCACATGTAGGACGAGGTTTATACTATGGATCATTCAAATTCATTCAAACATGAACCTCAGGTATTATAATAATATTAATTGTAATAATAACAGCTTTTATAGGATATGTA…
Porotermes_adamsoni	ATGAACAAACCTATCCGAAACAGACACCCCCTCCTCAAAATCGCGACCGGCGCACTAGTAGACTTACCATCACCAGCAAATATTAGAGCATGATGAAATTTCGGATCACTACTAGGAATATTCCTAGTTATCCAAATCATCACGGGGATCTTCCTAGCAATACATTATTGCCCAAATATCGAAACAGCATTTTCAAGAGTAACACATATTTGTCGAGACGTGAACTATGGATGAATCTTACGAACACTACACGCAAATGGAGCATCAATATTTTTCATCTGCATTTATATACACATTGGACGTAATATCTATTACGGATCATACAACCTAATACACACATGAACAACAGGGGTAATAATCCTATTCATCACAATAGCAACAGCCTTTATAGGATACGTA…
Prumna_arctica	ATGAATAAACCAATTCGATTAAAATATCCACTATTTAAAATTATTAATAATTCTTTAATTGATTTACCTGCACCAATAAATATTTCATTCTGATGAAACTTTGGTTCCTTATTAGGATTATGTTTATTAATTCAAATTGTAACAGGTTTATTTTTAGCTATACATTATACTTCAAATATTGAAATAGCATTTAGAAGAGTAGTTCATATTTGCCGAGATGTAAATAATGGATGAATTATTCGAGCCCTTCATGCTAATGGAGCATCAATATTCTTTATTTGCATTTATCTTCATGTAGGTCGAGGAATTTATTATGGATCATATATGTATATACACACTTGAATAATTGGAACAATTATTCTTTTTTTAGTTATGGCAACCGCATTTATAGGTTATGTT…
Ramulus_hainanense	ATGAACTTACCCTTACGAAAACACCACCCACTACTTAAAATTATCAACAACTCACTAATTGATCTACCAACCCCTATCAACATTTCATCATGATGAAATTTTGGTTCATTATTAGGAATTTGCCTAATGATACAAATTATTACAGGATTATTCTTAGCAATACACTATACCCCTAATATTGAGCTAGCATTTAATAGAGTAAGACACATTTGTCGAGATGTAAATAATGGTTGACTAATACGAACATTACATGCAAATGGAGCATCAATATTTTTTGTTTGCATCTACTTACATGTAGGACGAGGTCTTTATTACGGGTCATATAAATATACAGAGACATGATCAACAGGTGTTATATTACTATTATTAGTAATAATAACAGCTTTTATAGGATATGTA…
Ramulus_irregulariterdentatus	ATGAATATAGCTTCGCGTAAACACCACCCGTTATTTAAAATTATAAATAATTCTTTAATTGACTTACCAACACCCATTAATACTTCAACGTGATGAAACTTCGGATCATTATTAGGGATTTGTCTAATATTACAAATTGCAACGGGGTTATTTCTAGCAATACATTATACACCTAATATTGAATTAGCATTTACTAGAGTAAATCATATTTGTCGAGATGTAAATAATGGGTGATTAATACGAACACTACATGCAAATGGAGCATCTATATTCTTCGTGTGTATTTATTTACACGTAGGGCGCGGTTTATACTATGGATCTCACAAATACATTGAAACATGACTTACAGGGGTAGTTATATTATTATTAGTTATAATAACAGCTTTTATAGGATATGTA…
Reticulitermes_flavipes	ATGAACAAACCCATACGAAATAGACACCCACTAATCAAAATTGCAAACGGGGCCCTAGTAGACTTACCAACCCCATCAACAATTAGAGGATGATGAAACTTCGGATCACTATTAGGCATTTGCCTAATCATACAAATCATAACAGGATTATTCCTAGCCATACATTACTGCCCAGATATCAACATAGCATTCTCCAGAGTAAGACATATTTGTCGAGACGTCAATAATGGGTGGCTACTACGAACACTACACGCAAACGGAGCCTCATTATTCTTCACATGCATTTTCATACATACAGGACGAAACATATACTACGGCTCATATAAATTCACACACACATGATCAGTAGGAGTCCTACTCCTAGTCCTAACCATAGCAGCCGGATTCCTAGGATACGTA…
Sceptuchus_simplex	ATGTTTAAACCATTACGAAAAACTCATCCTTTAATTAAAATTACTAATAATGCCCTTATTGATCTTCCATCACCTGCTAATATTTCCTCTATATGAAATTTTGGTTCACTCCTTGGCTTATGTTTAGGTATTCAAATCATTACAGGATTATTCTTAGCTATACATTACTCAGCTCATATTGACCTAGCTTTTTCTAGAGTAGCTCATATTTGTCGAGACGTAAATTATGGTTGACTTTTACGAACCCTTCACGCCAACGGAGCTTCTATATTCTTTATTTGCATTTATTTACATATTGGGCGAGGTATATACTACGGATCTTATAAACTTTATTTTACTTGAATAACTGGAGTTGTAATTTTATTCTTAGTTATAGCAACTGCTTTTATGGGTTATGTA…
Schistocerca_gregaria	ATGAATAAACCCTTACGATTAAGACATCCTTTAATTAAAATTATTAATAACTCTTTAATTGACTTACCTGCCCCAACAAATATTTCATTTTGATGAAATTTTGGATCCCTATTAGGGTTATGTTTGGTAATTCAAATCGTAACTGGACTATTTTTAGCTATACATTATACATCAAATATTGAAATAGCATTCAGTAGTGTAGTACACATCTGCCGAGACGTAAATAATGGTTGAATTATCCGAACCTTACATGCAAATGGAGCATCTATATTTTTTATTTGTATTTACTTACATGTAGGACGGGGAATTTACTATGGATCTTATATATATATACATACCTGAATAATTGGTACAGTGATTTTATTTTTAGTTATAGCAACTGCATTTATAGGATATGTC…
Sclerophasma_paresisensis	ATGAATAAAACATTACGCACCTCACACCCATTATTTAAAATTGCTAATAATGCATTAGTAGACCTACCAACTCCAAGAAATATCTCAATTTGATGAAATTTCGGATCTCTTCTAGGATTATGTTTAATTATTCAAATTCTAACCGGCTTATTCCTAGCTATACAATATGCACCAAACATCGAACTATCATTCAATAGAGTAGTGCATATTTGTCGAGATGTAAATATAGGTTGAATACTACGAACTATACACGCAAATGGAGCATCATTTTTCTTTATTTGTATTTATTTACATATCGGACGAGGTATATACTATGGATCATATAAACTTTTACCAACATGAATAATAGGAGTAATAATTTTATTTGCTGTTATAGCAACAGCATTTATAGGATATGTC…
Scopura_longa	ATGAACAAACCCCTACGAACCTCACACCCCCTCTTTAAAATTGCTAATAGAGCCCTTGTAGATCTTCCCACCCCATCCAATATCTCTACATGATGAAATTTTGGTTCTTTGCTTGGCCTTTGTCTAATCCTACAAATTATTACAGGCCTATTTCTATCCATGCACTATACAGCCCATATTGATTTAGCATTTTCAAGTGTAGCCCATATTTGTCGAGATGTAAATTACGGATGATTACTTCGTACTCTTCATGCCAATGGGGCCTCTTTTTTCTTCATTTGCATTTACTTACACATCGGCCGGGGAATATACTACGGATCTTATATATACATGCATACTTGAATAATCGGAGTTATTATCTTATTTTTAGTTATAGGCTCTGCCTTTATAGGGTATGTC…
Shelfordella_lateralis	ATGAATAAACCTATACGAATTAAACACCCTTTATTTAAAATTGCCAATAATGCACTAATTGATTTACCAACACCATCTAATATTAGAACATGATGAAATTTCGGTTCATTATTAGGATTATGTTTAGTAATACAAACAGCTACAGGCCTATTTCTAGCAATACATTATTGCCCAAATATCGAAATAGCCTTTTCAAGAACAGCCCATATTTGTCGTGACGTTAATTATGGTTGATTATTACGAACTCTCCATGCAAATGGAGCATCAATATTTTTTATTTGTATTTATTTACACATTGGACGAGGAATATACTATGGATCATATAAATTTTTACATACCTGATCAGTAGGTGTAATTATTCTATTCTTAACTATAGCAACAGCTTTTATAGGTTACGTT…
Siphlonurus_immanis	ATGTTTAAACCAATACGCCTGCACCACCCTTTATTTAAAATTGCTAATAATGCTTTAGTAGACCTACCAGCACCATCAAATATCTCTACATGATGAAATTTTGGGTCATTATTAGGTCTATGTTTAATTATCCAAATTGCAACAGGACTATTCCTTGCTATACACTATGTAGGACATATTGATTTAGCTTTTTCAAGTGTAGCCCACATTTGTCGAGACGTTAACTATGGCTGACTATTACGTACCTTACACGCCAACGGGGCATCTTTCTTTTTCATCTGTATCTATTTACACGTTGGGCGTGGTATATACTATGGCTCATATTTATTTATACACACATGAATAATTGGTGTTATTATCCTATTCTTAGTAATAGGAACAGCCTTTATAGGTTATGTT…
Sipyloidea_sipylus	ATGAATATAACATTACGAAAAACACACCCACTAATTAAAATTATAAATAATTCAATAGTTGATTTACCAACACCTATTAATATTTCAACATGATGAAATTTTGGATCAATTTTAGGAGTATGTTTAATAATTCAAATTTTAACAGGAATCTTCCTAGCAATACATTACACTCCAAATATCGAAATAGCATTCAATAGAGTAAGACACATTTGCCGAGATGTAAATAATGGTTGATTAATACGAACATTACATGCCAATGGCGCATCAATATTCTTCGTATGTATTTATCTACATGTAGGACGTGGTTTATATTATGGATCATATAAATATATTGAAACATGATATACAGGAGTAATCATTCTACTATTAGTAATAATAACAGCTTTCATAGGATATGTA…
Styloperla_spinicercia	ATGAATAAACCTATACGATTGACCCACCCCCTATTTAAAATTGCCAATAATGCCCTAGTAGACCTACCTGCACCTTCCAACATTTCGTCATGATGAAATTTCGGCTCACTTTTAGGGCTATGTTTAGGCCTTCAGATCATTACAGGCCTATTCTTATCAATACACTATACTGCACACATTGACATAGCCTTTTCTAGAGTGGCTCATATTTGTCGAGATGTAAATTACGGATGATTCTTACGAACCCTGCATGCCAATGGAGCATCATTCTTCTTCATTTGCCTCTACTTACATACAGGACGAGGAATATATTACGAATCATATAAATTTTTACACACTTGAATAATCGGAGTAATTATCCTATTCTTAGTGATAGGAACAGCTTTTATAGGATATGTT…
Timema_californicum	ATGAATAAACCCATACGAACGATCCACCCATTATTTAAAATTATAAATTCAGCCATTGTAGATCTTCCGACACCATCAAACATTTCTATTTGATGAAACTTTGGCTCACTTYTRGGAATATGTCTAATTATTCAAATTATTACRGGCCTATTTCTAACTATACATTATACGGCTCATATTGAATCAGCATTTAATAGAATTGTTCATATCTGTCGAGACGTAAATTTCGGGTGGCTTATACGAACCATTCACGCAAATGGGGCATCATTATTTTTTATCACTATTTATCTACATATTGGGCGAGGGTTATACTACAGTTCTTATATATTCATGTATACCTGAATAATCGGGGTATTAATCCTATTCCTAGTAATAGCAACGGCTTTTATAGGATATGTG…
Traulia_szetschuanensis	ATGAATAAACCCCTACGATTAAAACATCCATTAATTAAAATTTTGAATAATTCCTTGATTGATTTACCAGCACCAACAAATATTTCATTCTGATGAAATTTTGGGTCATTATTAGGAATATGCCTAGTAATTCAAATCGTAACAGGATTATTTTTAGCTATACATTACACATCAAATATTGAAATAGCATTTTCAAGTGTTATACACATTTGCCGAGACGTTAATAATGGTTGAATTATTCGAACATTACATGCAAACGGAGCATCTATATTTTTCATTTGTATTTATCTTCATGTAGGACGAGGAATTTATTATGGATCATACATGTATATATATACATGAATAATTGGAATATTAATTTTATTCTTAGTTATAGCAACCGCATTTATAGGATATGTT…
Trigonidium_sjostedti	ATGATAAAACCAATACGATCTCACCACCCATTATTAAAAATTATTAATAATTCACTTATTGATTTACCTACACCTTCCAATATTTCAATATGATGAAACTTTGGATCACTCTTAGGATTATGTTTAATAATTCAATTACTAACAGGAATATTTTTATCAATACACTATTGTGCCAATATTGATTTAGCATTCAATAGAGTTAATCATATTTGCCGAGATGTAAATTATGGATGATTACTCCGTACTTTACATGCTAATGGAGCATCCTTCTTCTTTATTTGCTTATATATTCATGTAGGACGAGGAATATATTATAACTCTTCAAATTTAAAATTAACATGAACAATTGGAATTTTAATCTTATTTCTAGTAATAGGAACAGCTTTTATAGGATATGTT…
Zorotypus_medoensis	??????ATGCCAATTCGAAAATATCACCCTATCATAAAAATTATTAACTCCTCTTTTATTGATTTACCTTGCCCATCTTCAATTTCATATTTATGAAATTGAGGGTCCATCACAGGCTTATGTTTAATAATTCAAATCATTACAGGGCTATTCCTGTCAATACACTACTCAAATAATATTGAAATATCATTTGAAAGAATCTCTCATATTATGCGAGACACCAACAATGGATGATTAATACGTATTATTCACGCAAATTGTGCATCAATTTTCTTTATAAGAATTTACCTACATATTGGACGAAACCTTTTTTATGAATCATTCAAATTTCAAGTTACTTGAAATTCTGGTATTATTATTCTATTCGTCAGTATAGCAACAGCCTTTCTAGGGTATGTA…
