# Supplementary material for: Mitochondrial genomes of stick insects (Phasmatodea) and phylogenetic considerations
Source: PLoS One. 2020 Oct 6;15(10):e0240186. doi: 10.1371/journal.pone.0240186 (PMC7537864; doi:10.1371/journal.pone.0240186)
Supplement: S2 File — (ZIP) [file pone.0240186.s012.zip › Supplementary File 2/PCGRNA.phy]

71 13191
Acrida_cinerea	AGTTTGATTCTTGCTTATTTATTCATTTGTTATATGTAAGCAGTGATTTAATTTAATCAAGTAATTTTGAATTAGTAATTGATTTAGTATTGGATATTTCGTGCCAGCAGCCGCGGTTATACGATTAATACAATTGAATATTTTTGGTTAACAGTTAAATATTTATTTTTAAGGTGAAATAAGTTTTGAAATTTAATATTAAACTAGGATTAGATACCCTATTATTTTGAATGTTAATTTTTACCTGGGTATTATTAGTTATATTCTTAAACCCAAAGAATTTGGCGGTATCTTATACCATTTAGAGGAACCTGTCCCGTAATTGATAGTACACGATTACTTTACTTAATTTTTTATTTATATATCGCCGTTATCAGAAAATCTTTTTAAATAATTTTC…
Pharnaciini_spec._indet.	AGTTTGATTCTGACTAATTTATTAATTATGTACATGTAAGCAGTATTTAATTTTAATTAAGTTAATTTGATTTGGGTATTCTTTTATTATTGTAATGTTTGTGCCAGCATACGCGGTTATACAATAAATATTAATTAATATTATTGGTTTTGAGTTATCTTTTTAATTTTTAGGTGAAATAATTTTCGAAATATAAATTTAAACTAGGATTAGATACCCTATTATTTTATATGTTAAGTTTTACCAGGGTAATAATAGTTATGTTCTTAAACCTAAAGAATTTGGCGGTATCTTATTCTAATCAGAGGAATCTGTTCCTTAATCGATAATCCACGTTTATCTTGCTTAATTTACAGTATGTATACCGCCGTTATAAGTTTATTCTTTTAGGAAATTTAC…
Amphinemura_longispina	AGTTTTATTCTTACTTAATTATTTGCTTTTCACATGTAAGCAGTGTTTAATATTAATTAAAGAAATTTGAATTAGCGATATTTTTAGTTCCGGAAAAGTCGTGCCAGCCGCCGCGGTTACACGGAGGGAGCAAGTAAATCTTATCAGTTTATAGTTAATAATAAATTTATTAAGTGAAATAAATTTTGAAATTTAAAAATAAACTAGGATTAGATACCCTATTATTTTAAACGTAAATTGAAGCTTGAGTAGTACGAGTTATTGTCTTAAACTCAAAGAATTTGGCGGTGTTTTAGTCTTTTCAGAGGAACCTGTCCCGTAATCGATAACCCACGTTAACCTTATTTATCCTTCAGCTTGTATACCGCCGTCGTCAGAATGTCCTAAGAAGTAATTTTC…
Anaxarcha_zhengi	AGTTTTATTCTTGCTTTTTTGTTCACTATTTATATGTGAACAGTAGATAATTTTAATTAAGTTATTTTGATTTAGTAAATGTAAAAGATTTGGTAAAATTGTGCCAGCATCCGCGGTTATACAATAAAATCAAGTGAACATTATTGGTTTTTAATTAATTTATATGTTTTGAAGTGAAATTATAATTGAAATTGAAATATAAACTAGGATTAGATACCCTATTATTTTTATTGTAAAAAAAAGCTTGAGTATTAATAGTTATGATCTTAAACTTAAAGAATTTGGCGGTATTATAATCTATTTAGAGGAATCTGTTATGTAATCGATAATCCACGTTGACCTTACTTATATAATTTTTTGTATATCGCTGTTTAA?GAATATATTTTTAGA?TATTTTC…
Antarctoperla_michaelseni	AGTTTTATTCTTGCTTATTGATTTATTCTTTACATGTAAGCAGTATTTAATTTTAATCAAGGAAAGTTGAATTAGTAATAATTATAGTACCGGAAAAATCGTGCCAGCAGCCGCGGTTACACGGAGGGTACAAGTGAATATTTTTAGTTGATAGTTAAAATTGATTTTGTTAGGTGAAATAATTTTTGAAATTTAAAATTAAACTAGGATTAGATACCCTATTATTTTAAATGTAAATTAAAGCTTGAGTAGTATTAGATATGTTCTTAAACTCAAAGAATTTGGCGGTGTTTTAGTCCTTTTAGAGGAACCTGTCCCGTAATCGATAGTCCACGTTTACCTTACTTAATTTTCAGCTTGTATACCGCCGTCGTCAGAATGTCCTTGAAGGTAATTTTC…
Aposthonia_borneensis	AATTTTATTTTGGTTAGTAAATTAGTGTTCTACATGATAACAGTGGTTTATTTTTTTTAATGGGGGTTGATTGAGGATTTATTATGTGAGAAGTAATTGTGTGCCAGCATCTGCGGTTATACATTTTCTAAAAATTAATTTGTTTTATTTATAATTTTAGGATGAAGATTTAGGTGAAATTAATTATTTAAATAATTGTTAAAATAGGATTAGATACCCTGGTAT??????????????TAGTTTTAGTTCAGAACATTTGGAAGATTAAAGTTAAGGAATTTGGCGGTATTTTATTCTTATTAGGGGAATTTGTTTTTTAATCGATGATTCTCGATTAACTTACCTTTTTTTTGGCTTATATATCGTTGTT?????GGGGTATTTTGAGAATATTTAT…
Arcyptera_coreana	AGTTTTATTCTTGCTTATTTATTCACTTATTATATGCAAGCAGTGATTTTATTTAATCAAGTAATTTTGAATTAGCAATTGATTTAGTATTGGATATTTCGTGCCAGCAGCCGCGGTTATACGATTAATACAAGTGAATATTTTTGGTTAACAGTTAATTATGAATTTATAAGGTGAAATAATTTTTGAAACTTGAAAATAAACTAGGATTAGATACCCTATTATTTTAAGTGTTAATTCTTACCAGGGTAGTATTAGTTATGATCTTAAACCCAAAGAACTTGGCGGTATTTTATTCCATTCAGAGGAACCTATCCCATAATTGATAATACATGATTACTTTACTTAATTTTTTGTTTGTATATCTCCGTTATCAGAAAATCTTATTGGATAATTTTC…
Bacillus_atticus	????????????????????????????????????????????????????????????????????????????????????????????????????????????????????????????????????????????????????????????ATTATTTTTATTTTTAGGTGAAATAATATTTGAAATTTAAATTTAAACTAGGATTAGATACCCTATTATTTTAAACATTAAATTTGACCAGGGTAGTATTAGATATGTTCTTAAACCTAAAGAATTTGGCGGTGTTTTAGTCTATTTAGAGGAATTTGTCCCTTGATCGATAGTCCTCGTTAATCTTTCTTAGTTTATAGTATGTATACCGCCGTTATAAGTTTATTTTTTAAGATAATTTAC…
Bacillus_rossius	???????????????????????????????????????????????????????????????????????????????????????????????????????????????????????????????????????????????????????GAGTTATTATTTTTATTTTTAGGTGAAATAATATTTGAAATTTAAATTTAAACTAGGATTAGATACCCTATTATTTTATATGTTAAATTTGACCAGGGTAGTATTAGATATGTTCTTAAACCTAAAGAATTTGGCGGTGTTTTAGTCTATTTAGAGGAATTTGTTCCGTGATCGATAGTCCTCGTTTATCTTTCTTAATTTTTAGTATGTATACCGCCGTTATAAGTTTATTTTTTAAGATAATTTAC…
Blaptica_dubia	AGTTTTATTTTTGCTTGAATATTTATTTTTTATATGCAGTCAGTATATAATTTTAATTGAAGAAGTTTGAATTAGTTAATATTTAAGTATTGATTAATATGTGCCAGCAGTCGCGGTTATACATATGATGTAAATAAATAGTTTTAGTTAATGATTATTTTGATAATTTTGAGGTGAAATATATTATAAAATTTTTAGGTAAACTAGGATTAGATACCCTATTATTTTAAATGTAAAATAAGGCTTGAATAGTATTAGTTAAGATCTTAAACTTAAAGAATTTGGCGGTATTTTAGTCTATTTAGAGGAATCTGTCCCGTAATCGATAACCCACGTTGACCTAACTTAATTTTAAGTATGTATACCGCCGTTTATTGAATATTTTTTTAGG?GATTTTC…
Blattella_germanica	AGTTTTATTCTTGCTTATAAATTTACTTTATATATGTAAGCAGTATAAGGTATTAATTTAAGGGATTTGAATTAGTAATTGTAATAGTATTGAAAATCATGTGCCAGCAGTCGCGGTTATACATGGGATATAAGTAAATATTATCAGTTAATAGTTATATTGATTATTTATAGGTAAAATAATTTTTGAGATCTATATTTAAACTAGGATTAGATACCCTATTATTTTAGATGTAAATTTGAACTTGAGTAGTATTAGTTAGAATCTTAAACTTAAAGAATTTGGCGGTATTTTAGTCTATTTAGAGGAATCTGTCCCATGATCGATGATCCACGTTGACCTTACTTAGTTTGAAATATGTATATCGCCGTTTAGAGCTAATTCTATAAGGTTAATTTT…
Calliptamus_italicus	AGTTTTATTCTTGCTTACTTGTTCGCTTGTTATATGCAAGCAGTAATTTGATTTAATCAAGTGATTTTGAATTAGCAATTGATTAAGTATCGGATATTTCGTGCCAGCAGCCGCGGTTAAACGATTGATACAAGTGAATATTATTGGTTGACAGTTAATTGTTAATTTATAAGGTGAAATAAATTCTGAAACTTAAAAATAAACTAGGATTAGATACCCTATTATTTTAAGTGTTAATTCTTACCAGGGTACTGTTAGTTAAGTTCTTAAACCCAAAGAATTTGGCGGTATCTCATTCCATTCAGAGGAACCTACCCCGTAATTGATAGTACACGATTACTTTACTTAATTTTTTGTTTGTATATCTCCGTTATCAGAAAATCTTTTTAGATAATTTTC…
Calvisia_medogensis	AGTTTGATTCTGGCTATCTTATTAATTATATACATGTAAACAGTATTTAATATTAATATAATTACTTAGATTTGGATATTCTTTTATTATTGTAAATTTTGTGCCAGCATACGCGGTTATACAATAAATATGAATTAATATTATTGGTTTAGAGTTATTTTTTAAGTTTTTAGGTTAAATTAATTTCTAAATTTAATAGTAAACTAGGATTAGATACCCTATTATTTTATATGTAAATTGTTACCTGGGTAGTATTAGTTATTTTCTTAAACCTAAAGAATTTGGCGGTATTTTAGTCTATTTAGAGGAATTTGTCCCATGATCGATATTCCCCGTTTATCTTTCTTATTTTTCAGTATGTATATCGCTGTTATAAGTTTATTTTTTTAGATAATTTAC…
Chorthippus_chinensis	AGTTTTATTCTTGCTTATTTATTCATTTATTATATGCAAGCAGTGATTTGATTTAATCAAGTAATTTTGAATTAGTAATTGATTTAGTATTGGATAATTCGTGCCAGCAGCCGCAATTATACGATTAATGCAATTGAATATATTTGGTTAACAGTTATTTAGAAATTTATAAGGTGAAATAAATTTTGAAACTTAAAAACAAACTAGGATTAGATACCCTATTATTTTAAATGTTAATTCTTACCTGGGTAGTATTAGTTAGGATCTTAAACCCAAAGAATTTGGCGGTATTTTATTCCATTTAGAGGAACCCTACCCCGTATTGAT?ATACACGATTACTTTACTTAATTTTTTGTTTGTATATCTCCGTTATCAGAAAATCTTTTTGGATAATTTTC…
Coptotermes_formosanus	AGTTTTATTCTTGCTCGTTCGTTCATTCTCTATATGTAAGCATTAGTTATTGTTAATCAAGTGTTCTTTAATTAGTGATGTATTTAGTTTCGGAAATTTTGTGCCAGCAGCCGCGGTTATACCTTGGATGCAGTTGAACGTGTTTGGTTTGTAGTTAAATTGAGGTTGGCTGGGTGAAATTATCTTTGAAATTCTTTTTTAGACTAGGATTAGATACCCTATTATTTAGAATGTTAATTTTTGCTTGAGTAGTATTAGGTATGTTCTTAAACTTAAAGAATTTGGCGGTATCTTATTCCGTTCAGAGGAATCTGTCTCGTTATCGATAGTCCGCGTTGACCTTACTTAGTTGATGGTTTGTATACCGCCGTTTATTGATTATGCTTTTAGGTAATTTTC…
Cryptocercus_kyebangensis	AGTTTTATTCTTGTTAATTTATTTATTTTTTATATGTAAGCAGTATTTATTATTAATTAAGGTGTCTTGATTTGGTAATGTTTATAGTATTAGTAAATTTGTGCCAGCAA?CGCGGTTATACATAAAATACAATTGAATATTTTTGGTTAATAGTTATAGTTTATATTGTTAGGTGAAATATTTTTCGAAGTCTTTTTAAAAACTAGGATTAGATACCCTATTATTTTAGATGTTAATTTTAACCTGAGTAGTAATAGATATGATCTTAAACTTAAAGAATTTGGCAGTATTTTATTCTGTTCAGAGGAACCTGTTCTTTTATCGATAATCCTCGTTGACCTTACTTAATTTTTGATTTGTATACCGCCGTTTATTGAGGATCTTTGTAGTTAATTTTC…
Cryptocercus_relictus	AGTTTTATTCTTGTTAATTTATTTATTTTTTATATGTAAGCAGTATTTATTATTAATTAAGGTGTCTTGATTTGGTAATGTTTATAGTATTAGTAAATTTGTGCCAGCAACTGCGGTTATACATTGAATGCAATTGAATATTTTTGGTTAATAGTTATGTTTATATTTATTAGGTGAAATATTTTTCGAAGTCTTTATAAAAACTAGGATTAGATACCCTATTATTTTTGATGTTAATTTTAACCTGAGTAGTAATAGATATGGTCTTAAACTTAAAGAATTTGGCAGTATTTTATTCTGTTCAGAGGAACCTGTTCTTTTATCGATAATCCTCGTTGACCTTACTTGATTTTTGATTTGTATACCGCCGTTTATTGAGGATCTTTATAGTTAATTTTC…
Diamphipnoa_annulata	AGTTTTATTCTTGCTTAAGGATTTATTTTTTACATGTAAGCAGTATTTAATTTTAATCAAGGTAACTTGATTTAGCAATTGTTATAGTACCGGTAAAGTCGTGCCAGCTGCCGCGGTTACACGGAGGGTACAAATAAATATTTTTAGTTTGTAGTTAAATTTAATTTTGTTAGGTGAAATAATTTTTGAAATTTATTTTTAAACTAGGATTAGATACCCTATTATTTTAAATGTAAACTTTAGCTTGGGTAGTAATAGTTATGTTCTTAAACTCAAAGAATTTGGCGGTGTTTTAGTCCTTTCAGAGGAACCTGTCCCTTAATCGATAGTCCACGTTAACCTTACTTAACTTTCAGCTTGTATACCGCCGTCGTCAGAATGTCCTTAGAGGAAATTTTC…
Entoria_okinawaensis	AGTTTGATTCTTGCTATTATATTAATTTTATACATGTGATCAGTATTTAGTTTTAATTAAGTTAATTTGATTTAGATATTTTTTTATTATTGTAATGTTTGTGCCAGCATACGCGGTTATACAATAAATATTAATTAATATTTTTGGTTAATAGTTAATTTTTAATTTGTTTGGTGAAATAAATTTTGAAAATTAAATTTAAACTAGGATTAGATACCCTATTATTTTATTTGTAAAATTTTACCAGGGTAATAATAGTTATGTTCTTAAACCTAAAGAATTTGGCGGTAATTTAGTCTATTTAGAGGAATTTGTCCTTTAATCGATAATCCCCGTTTATCTTACTTTATTTTCAGTATGTATACCGCCGTTATAAGTTTATTTTATTAGATAATTTAC…
Euborellia_arcanum	AATTTAATTCTAATTTAGAAATTTATGATAAACATGTAAACAACAGTTTAAAATTAGTAAAAATTTTTGATCTAGTAAAATATTTATCATCAGCAACATTGTGCCAGCCGCTGCGGTTAAACAATAGATGAAAATAAATTTTATCGTAACCTATTTAAAATTATAAACAAAGAGTAAAATCAGTTTGAATAAAAATAATAAAACTAGGATTAGATACCCTATTATAAAATTCAAACTTTAAAAACAGGGTAGTAGATAATTCCAACTCAAACCCAAAGAATCTGGCGGTAACCTAA?CCAATTAGAGGAACCTGTCTCATAATCGATAATCCACGAACAATGCACTTTATTTATAGTTTGTATACCATCGTCACAATAAAATATTTTAAAA???CATTT…
Eupolyphaga_sinensis	GGTTTTATTCTTGCTTACTTGTTTATTTTTTATATGTATACAGTATGAGAATTTATTTAGGTTTCCTTGATTTAGTGATAGTTTAAGTATTGGAAAATTTGTGCCAGCAACCGCGGTTATACAATAGATGTAAATAAACATTCATAGATTCTAGTTATTTTGTTTATTTTATGGTGAAATAATTTTTGAAATCTTTTATTAAACTAGGATTAGATACCCTATTATTAGAGATGTAAAATTATTCTTGAGTAGTATTAGTTGTGATCTTAAACTTAAAGAATTTGGCGGTATCTTAGTCCGTTTAGAGGAATCTGTTCCGTGATCGATAATCCGCGCTGAACTTACTTAGTTG??GGTTTATATACCGCCGTTTACTGAAAATCTTTTTAGAGTAATTTT…
Extatosoma_tiaratum	AGTTTGATTCTGATTATTATATTAGTTATATATATGTTAGCAGTATTTAGTATTGATTAAAATTATTTGATTCGGATATTTCTTTAATATTGTAATGTTTGTGCCAGCATACGCGGTTATACAATAAATGTTAATTAATATTATTGGTTATGAGTTAATTTATTTATTTTGAGGTAAAATATTTTTTGAAATGTAAATTTAAACTAGGATTAGATACCCTATTATTTTATAAGTTAACTTATACCAGGGTAGTAGTAGTTATGTTCTTAAACCTAAAGAATTTGGCGGTGTTTTAGTCTATTCAGAGGAATTTGTCCCTTAATCGATAGTCCCCGATTTTCTTTCTTAGGTTTCAGTATGTATATCGCCGTTATAGGTTTATTTTATTAGATAATTTGC…
Gastrimargus_marmoratus	AGTTTTATTCTTGCTTATTTATTCACTTATTATATATAAGTAGTAATTAAATTTAATCAAATTATTTTGAATTAGTAATTGATAAAGTATTGGATATTTCGTGCCAGCAGCCGCGGTTAGACGATTAATGCAAGTGAATATTTTTGGTTAATAGTTTAGTAATTAATTATTGGGTGAAATATTTTTTGAAACTTATAAATAAACTAGGATTAGATACCCTATTATTTTAAGTGTAAATTTTTACTAGGGTAGTATAAGTTAAGATCTTAAACCCAAAGAATTTGGCGGTATTTTATTCCATTCAGAGGAACCTATCTCGTAATTGATAGTACACGATTACTTTACTTGATTTTTTGTTTGTATATCTCCGTTATCAGAAGATCTTATTGGAAAATTTTC…
Gomphocerus_sibiricus	AGTTTTATTCTTGCTTATTTATTCATTTATTATATGCAAGCAGTGATTTGATTTAATTAAGTAATTTTGAATTAGTAATTGATTTAGTATTGGATAATTCGTGCCAGCAGCCGCGGTTATACGATTAATGCAAGTGAATATATTTGGTTAACAGTTATTTAGAAATTTATAAGGTGAAATAAATTTTGAAACTTAAAAATAAACTAGGATTAGATACCCTATTATTTTAAGTGTTAATTCTTACCTGGGTAGTATTAGTTAGGATCTTAAACCCAAAGAATTTGGCGGTATCTCATTCCATTTAGAGGAACCTACCCCGTAATTGATAATACACGATTACTTTACTTAATTTTTTGTTTGTATATCTCCGTTATCAGAAAATCTTTTTGGATAATTTTC…
Grylloblatta_sculleni	AGTTTTATTCTTGCTTGATTATTTGTTCTTTATATGTAAACAGTAATTGATTTTTATTAGGTATTCCTGAATTAGCTTTTATAATAATATTGGAAATGTCGTGCCAGCTGCCGCGGTTATACGATTAATGTAAACAAATTTTTTTAGTTTTTACTTAATATTTAATTTGTTAGGTAGAATTAATTATGAAATTTAATTTTAGACTAGGATTAGATACCCTATTATTTTAAACGTAATTAAATACTTGGGTAGTATTAGGTGT?TTCTTAAACTCAAAGAATTTGGCGGTATTTTAGTCCTTTCAGAGGAATCTGTTTTTTTATCGATATTCCACGTTAATCTTGCTTTATTTTCAGTATGTATACCGCCGTTATCAGAATGTTTTTTTAGATAATTTTC…
Gryllotalpa_orientalis	AGTTTTATTCTGGCTCAGGTATTTGTTATCTATATGTAAGCAGTGGGTGTAATTAATTGGGGTAACCTGAATTAGCATTTTTTATGTATTTGGCGAGTTCGTGCCAGCTGTCGCGGTTATACGATAAAATAAAATAAATATTATTGATGGGAAATTAGTAGTATAAATTTTTGGTGAAATATTTAATCGAAATTAGTTGTAAACTAGGATTAGATACCCTATTATCCTAATAGTAATTGGTCATCAGGGTAGTATAATATA?AAGTTTAAACCTAAAGAATTTGGCGGTGTTTTAGTCTTTTTAGAGGAATCTGTCCCGTAATTGATATTACACGATTTTTACACCTAATTT??TGCTTGTATACCGTCGTCATTAGATGAACTTATAAGA?TATTTTC…
Heteropteryx_dilatata	AGTTTGATTCTGGCTTTGGTATTAATTTTATACATGTAAGCAGTGTTTAATATTGATGAAGTTGTTTTGATTTGGATATTTAATTAATATTGTTATGTTTGTGCCAGCATACGCGGTTATACAATAAATATAAGTTAATATTTTTGGTTATAGTTTATTATTTTTGTTTTTAGGTGAAATAATATTTGAAATATAATTATAAACTAGGATTAGATACCCTATTATTTTATACGTTAAT?TTTACCTGGGTAATAGTAGTTATTTTCTTAAACCTAAAGAATTTGGCGGTATTTTAGTCTATTCAGAGGAATTTGTCCCTTTATCGATAGTCCTCGTTTATCTTGCTTGATTTTCAGTATGTATATCGCCGTTATAAGCTTATTTTTTGAGAAAATTTGC…
Hierodula_formosana	AGTTTTATTCTTGCTTAACTGTTTATTATCTATATGTGAACAGTAGATAATATTAATTAAGTTAATTTGATTTGGTAAATGTTATAGATTTGGAAAAGTTGTGCCAGCATCCGCGGTTATACAACAAAGTCAAATAAACATTATTAGCTTTTAATTAATTGAAATATTTTAAGGTGAAATTAATATTGAAATTGAATTATAAACTAGGATTAGATACCCTATTATTTTTATTGTAAAATTAAGCTGGAGTATTAATAGTTATGGTCTTAAACTTAAAGAATTTGGCGGTATTATAGTCTATTTAGAGGAATCTGTTATATAATCGATAGTCCACGTTGACCTTACTTATTTTATTTTTTGTATACCTCTGTTTAA?GAATATACTTTTAGGGAATTTTC…
Humbertiella_nada	AGTTTTATTCTTGCTAAGATATTTATTATTTATATGCAAACAGTAAATAATATTAATTAAGGTAACTTGATTTAGTTAATGCTGAAGGGTTGGTAAGGCTGTGCCAGCATCCGCGGTTATACAGCGAATTCAAATGAATATTATTGGTTTTTACTTAAATTTAGAATTATATAGTGAAATTAATTTTGAAATTGAAGGAGAAACTAGGATTAGATACCCTATTATTTTTAATGTAAAAAGGAGCCAGAGTAATAGTAGTTATGGTCTTAAACTTAAAGAATTTGGCGGTATTATAGTCTATTTAGAGGAATCTGTTTCTTAATCGATAGTCCACGTTGACCTTACTTATATAAATTCTTGTATATCGCTGTTTAATGGGTCTACTTTAAGG?TATTCCC…
Leptomantella_albella	AGTTTTATTCTTGCTTTAGTGTTTACTATCTATATGTGAACAGTAGATAATATTAATTAAGAAATCTTGATTTAGTAAATGTATTAGGATTGGAAAAATTGTGCCAGCATCCGCGGTTATACAATAAATTCAAGTGAATAATTTTGGTATTTAATTCAGTAGGTAATTTTATGGTGAAATAAAATGTGAAATTAAAACGTAAACTAGGATTAGATACCCTATTATTTTTAATGTAAAATAAGGCCTGAGTATTATTAGTTATGATCTTAAACTTAAAGAATTTGGCGGTATTATAGTCTATTTAGAGGAATCTGTTATGTAATCGATAGTCCACGTTAACCTTACTTATATAATTTCTTGTATACCGCTGTTTAT?GAATATACTTTTAGG?TATTTTC…
Locusta_migratoria	AGTTTTATTCTTGCTTATTTATTCACTTATTATATATAAGTAGTAATTAAATTTAATCAAGTTATTTTGAATTAGTAATTGATGAAGTATTGGATATTTCGTGCCAGCAGCCGCGGTTATACGATTAATACAAGTGAATATTTTTGGTTGATAGTTTAATAATTAATTATTAGGTGAAATATTTTAATAAAATTATAAATAGACTAGGATTAGATACCCTATTAT?TTAAATGTAAATTTTTACCTGGGTATTATTAGTTAAGGTCTTAAACCCAAAGAATTTGGCGGTATTTCATTCCATTCAGAGGAACCTATCTCATGATTGATAGTACACGATTACTTTACTTAATTTTTTGTTTGTATATCTCCGTTATCAGAAAATCTTTTTGGAAAATTTTC…
Loxoblemmus_doenitzi	AGTTTTATTCTTGCTTTGTTATTTATGGTTTACATGTATTCAGTAATTAATATTAATTAATTAATTTTGATATAGTATTCCTTTATGTATCGGAAAATGCGTGCCAGCTGCCGCGGTTAGACGTGGGATACTAATAAATATTTTTGGTTAATAACTAA???TAAATTATTTTGGTGGAATTAATTTTGAAATGTTTATAAAAACTAGGATTAGATACCCTATTATTGAACATTTAAAATGTTACTTGAGTAGTATTAGGTATGATCTTAAACTCAAAGAATTTGGCGGTGTTTTAGTCCTTTCAGAGGAATCTGTTCTGTAATTGATATTACACGATTGATATACTTAATTTTCAGTTTATATACCGCCGTCGTAAGATTATCTTGTAGAGTAAATTTC…
Macrotermes_subhyalinus	AGTTTTATTCTTGCTTTTCCTTTCAGTTTCTATATGTAAGCATTAGTTGTTATTGATCAAATATTTTTTGTCTAGTAATTCATTTAGTTTCGGAAATTTTGTGCCAGCAGCCGCGGTTATACCTTGGAGGCGTTTGAATGTGTTTGGCTTTTAGTTATTTTTTTGTTTGTTGGGTGAAATTATTTTTGAAACTCTTATTTAGACTAGGATTAGATACCCTATTATTTTGAGTGTTAATTTTTGCTTGAGTAGTATTAGTTATGTTCTTAAACTTAAAGAATTTGGCGGTATCTTATTCCATTCAGAGGAACCTGTCTCGTTATCGATAGTCCGCGTTGACCTTACTTAGGGTTTGGTTTGTATACCGCCGTTTATTGATTATCTTTTTAGGTAATTTTC…
Mantis_religiosa	AGTTTTATTCTTGCTTGACTGTTCATTATCTATATGTAAACAGTAGATAATTTTAATTAAGTTAATTTGATTTGGTAAATGTTATAGATTTGGAAAAGCTGTGCCAGCATCCGCGGTTATACAGCAAAATCAAATGAACATTATTGGTTTTTAATTAATTAAAATATTATAAGGTGAAATTATAATTGAAAATAAAATATAAACTAGGATTAGATACCCTATTATTTTTATTGTAAAGTTAAACTAGAGTATTAGTAGGTATGGTCTTAAACTTAAAGAATTTGGCGGTATTATAGTCTATTTAGAGGAATCTGTTATGTAATCGATAGTCCACGTTGACCTTACTTATATTATTTCTTGTATACCGCTGTTTAT?GAATATACTTTTAGG?AATTTTC…
Mastotermes_darwiniensis	AGTTTTATTCTTGCTTGTTTGTTTATTTTTTATATGTAAACATTATTTATTTTTATTTAAGGTGTCTTGATTTAGCAATGCTTTAAGTATCGGTAATTTTGTGCCAGCAGCCGCGGTTATACATTGGATGCATATTAACATGGTTGGTTAACAGTTAAG??TTGGGTCGTTGGGTGGAATGATGTTTGAAATCTTTGGTTAAACTAGGATTAGATACCCTATTATTTATGATGTAAATTTAAACCTGAGTAGTATTAGATATGTTCTTAAACTTAAAGAATTTGGCGGTATTTTACTCCTTTCAGAGGAATCTGTCCCGTAATCGATAGTCCGCGTTGACCTTGCTTAATT?TTTGTTTGTATACCGCCGTTTAACGAAGATCTTTTTAGGTAATTTTC…
Megacrania_alpheus_adan	AGTTTGATTCTGACTATTTTATTAAATTTGTACATGTGAACAGTGCTTAATATTGATTATGTTAATATGACTTGGTTATTCTTTTATTATTGTAATGTTTGTGCCAGCATACGCGGTTATACAATAAATATTATTTAATATTTTTGGTTTAAAGTTAATTTATTTATTTTTGGGTGAAATAATATTTTAAATATAAATTTAAACTAGGATTAGATACCCTATTATTTTATTCGTTAATTTTTACCTGGGTAATAATAGATATATTCTTAAACCTAAAGAATTTGGCGGTGTTTTAGTCTATTCAGAGGAATTTGTCCCGTAATCGATAGTCCTCGTTTATCGTTCTTAATTTTCAGTATGTATACCGCCGTTATCAGTTTATATTATTAGATAATTTAC…
Megalophasma_granulatum	ATTTTGATTCTAATTATTTTATTAATTATACACATATGAATAGTGTTTTATTTTGATTAAGGTTACTTGAATTGGGTATTTGTTTATTATTGTCAATTTTGTGCCAGCATACGCGGTTATACAATAGATGTTAATTAATATTTTTGGTATATAGATAATATTTTTGTTTTTAAGTGAAATAATTTTTGAAATTT?TGTTTAAACTAGGATTAGATACCCTATTATTATAAATGTTAA??TATACCCAGGTAGTAATTGGTAT?ATCTTAAACCTAAAGAATTTGGCGGTGTCTTATTCTAATCAGAGGAACTTGTTCAGTGATCGATATTCCCCGTTTATCTTACTTTAATTTTAGTATGTATACCGCCGTTATAAGCTTATTTTTTAAGATAATTTGC…
Micadina_brachptera	AGTTTGATTCTGATTATTTTATTAATTATATACATGTAAGCAGTATTTTATATTAATTAAATTATTTTGATTTGGTTATTCATATAATATTGTAATGTTTGTGCCAGCATACGCGGTTATACAATAAATATTAATTAATATTTTTGGTTTAGAGTTAATTTATTTGTTTTTAGGTGAAATAATTTTTGAAGTGTATTTTTAAACTAGGATTAGATACCCTATTATATTACATATAAA??TTAATCAGGGTAGTATTAGTTATGTTCTTAAACCTAAAGAATTTGGCGGTGTTTTATTCTATTCAGAGGAATTTGTCCCTTAATCGATAGTCCCCGATGATCTTTCTTATTTTTCAGTATGTATACCGCCGTTATAAGTTTATTTTATTAGAAAATTTAC…
Micadina_phluctainoides	AGTTTGATTCTGATTAAAAAATTAATTATATACATGTAAACAGTATTTTATTTTAATAAAGTTATTTTGATTTGGTTATTCATATAATATTGTAATGTTTGTGCCAGCATACGCGGTTATACAATAAATATGAATTAATAATTTTGGTTTTAAGTTAATTTTTTAATTTTTAGGTGAAATAATTTTTGAAATTTATATTTAAACTAGGATTAGATACCCTATTATAATATATTTTAATATTAACCTGGGTAGTAATAGTTATGTTCTTAAACTTTAAGAATTTGGCGGTATTTTAGTCTATTTAGAGGAATTTGTCCCGTAATCGATAATCCCCGTTTATCTTTCTTAATTTTCAGTATGTATACCGCCGTTAAAAGTTTATTTTATTAGATAATTTAC…
Neohirasea_japonica	AATTTAGTTTTGGTTAAATTATTATTTATTTACATGTAAGCAGTATTTAATATTGATGAATTTAATTTGAATTGGGTATTTTTGTAATTCTGTTAATTTTGTGCCAGCATACGCGGTTATACAAAAGGTGTAAATTAATAAATTTGGTTTTAAGTTAATGTTTTTGTTTTTAAGTGAAATAATATTTGAAATATATATATAAACTAGGATTAGATACCCTATTATTATATATGTTAAATTTTACTAGGGTATTAGTAGATATGTTCTTAAACCTAAAAAACTTGGCGGTGTTTTAGTCTATTTAGAGGAATTTGTGCTTTTATCGATAATCCTCGTTTATCTTACTTTATTTTCAGTATGTATACCGCCGTTATAAGTTTATTTTATTAGAAAATTTAC…
Neotermes_insularis	AGTTTTATTCTTGCTGATTTGTTCAGTTTTTATATGCAAGCATTATTTATTTTTAATTGTTTTTTATTGACTTAGCAATAACTATAGTACCGGTGAGTTTGTGCCAGCAGCCGCGGTTATACATTAGGTGCTATTGAATATTTTCGGTTATTAGTTATTTGTGATTTTGTTGGGTGAAATAATTTTTGAAACCTTTGTGTAAACTAGGATTAGATACCCTATTATTTTTGGTGTTAATGGTTTCCTGGGTAGTATTAGTTATGTTCTTAAACTCAAAGAATTTGGCGGTATTTTGTACCTTTCAGAGGAATCTGCCCCTTTATCGATAATCCACGTTGACCTTACTTAATTTTTTGTTTGTATACCGCCGTTTGGTGAGGATCTTTTTAGTAAATTTTC…
Opisthoplatia_orientalis	AGTTTTATTCTTGCTAAAATATTTATTAATTATATGCAATCAGTAATTAATATTAATTTAAGAAATTTGAGTTAGTTATTTTTTAAATATTGATAAATATGTGCCAGCAGTCGCGGTTATACATAGAATATAAATAAATATATTCAGTTTATTATTATATATTTTATTTTTAGGTGAAATATTTTTTGAAATCTAATATTAAACTAGGATTAGATACCCTATTATTATAGATATAAATTTGGACTTGAGTAGTATTAGTTATGATCTTAAACTTAAAGAATTTGGCGGTATTTTAGTCTATTTAGAGGAATCTGTTCCATTATCGATATTCCACGTTGACCTTACTTAATTTTTAATATGTATACCGCCGTTTATTGAAAATCTTATTAGGAAATTTTC…
Orestes_mouhotii	GATTTGATTCTGGTTATTTTGTTAATTATGTACATGTGAACAGTACTTAATATTAATGAAATTATTTTGATTTAGGTATTTCTTTATTATTGTTAAAATTGTGCCAGCATACGCGGTTATACAATTGATATTAATTAATATGGTTGATTATAAGTTTAATTATTTATTTTTAGGTGAAATAATATTTTAAATAT?TTTTTAAACTAGGATTAGATACCCTATTATTTTTTATGTAAATTAAAATCAGGGTAGTATTAGTTATGTTCTTAAACCCAAAGAATTTGGCGGTATTCTAGTCTATTTAGAGGAACTTGTCTCATAATCGATAATCCTCGTTTATCTTACTTATTTTTCAGCTTGTATATCGCCGTTATAAGTTTATTTTTTAAGATAATTTAC…
Panchlora_nivea	AGTTTTATTCTTGCTTAATTATTTATTTATTATATGTA??CAGTAATAAATTTTAATTAATGGAAGTTGATTTAGTTATTATATAAGTATTGATAAATATGTGCCAGCAGTCGCGGTTAGACATAAAATACAAGTAAATATTATTAGTTTATTATTATATTGATAGTTTTTGGGTAAAATAATTTTTGAAATCTCTTTATAAACTAGGATTAGATACCCTATTATTTTAGATTTAAAATTACACTTAGGTAGTATTAGATATGGGCTTAAACCTAAAGAATTTGGCGGTATTTTAGTCTTTTTAGAGGAATCTGTCCCTTAATCGATAATCCACGTTGACCTTACTTGATTTTTAGTCTGTATATCGCCGTT?TTTGAAGATCTTTTTAGA?AATTTTC…
Parafronurus_youi	AGTTTTATTCTAGCTAAAGAATTTCCTTTTCACATGTGAGCAGTGTTTTGTATTATTTAGAGAAATCTGATTTAGTAATCTACTTAGTCCCGGAAAATTCGTGCCAGCCGCCGCGGTTACACGAAAGGGGCAAGGAAATTTTATTGGTTTGTAGTTACTTGGATTTTTATTAGGTGAAATAAAGATTGAAATTTAGGGAGAAACTAGGATTAGATACCCTATTATTCTAAACGTTAAGGAGAACCTGAGTAGTAATAGTTAAAGGCTTAAACTCAAAGAATTTGGCGGTGTTTTAGTCCGTTCAGAGGAACCTGTCCCGTAATCGATAATCCACGATTACTTAACTTGGATTTCAGCTTGTATACCGCCGTCAAAAGAGTGATTCTAGAGA?TATCCTC…
Paratoxodera_polyacantha	AGTTTTATTCTTGCTTATATATTTATTATCTATATGTATACAGTAGATAATTTTAATTAAGGTGTTTTGATTTGGTAAATGTATTAGAATTGGTAAAATTGTGCCAGCATCCGCGGTTATACAATAAATTCAAATAAATATTATTAGTTTTTAATTAATTAAGATATTTAAGGGTGAAATTTAATACGAAATTGAAGTGTAAACTAGGATTAGATACCCTATTATTTTTATTGTAAAACTAAACTTGAGTATTAGTAGATATGATCTTAAACTTAAAGAATTTGGCGGTATTATAGTCTATTTAGAGGAATCTGTTATGTAATCGATAGTCCGCGCTGATCTTACTTATATTTTATCTTGTATACCGCTGTTTAT?GAATATATTTTTAGG?TATTTTC…
Periplaneta_fuliginosa	AGTTTTATTCTTGCTTGTTTATTTGCTTTTTATATGTAAGCAGTAATGAATTTTAATTTATGTGAATTGATTTGGTAATTTTTTTATTATTGGAAAATTTGTGCCAGCATCCGCGGTTATACAATGAATATTAGTGAATATTTTTGGTTAATAGTTATTA?TTTTGTTTTTAGGTGAAATAATTTTTAAAATCTTTATTTAAACTAGGATTAGATACCCTATTATTTTAGATATAAATTTTAACCTAGGTAGTATTAGTTAAGGTCTTAAACTTAAAGAATTTGGCGGTATTTTAATCTATTTAGAGGAATCTGTCCCTTAATCGATAATCCACGTTTACCTTACCAAATTTATTGTATGTATACCGCCGTTTAATGAGGATCTTTTTAGATAATTTTC…
Phlaeoba_albonema	AGTTTTATTCTTGCTTATTTATTCACTTATTATATGCAAGCAGTGATTAAATTTAATCAAGTTATTTTGAATTAGCAATTGATTTAGTATTGGAAAATTCGTGCCAGCAGTCGCGGTTATACGATTAATACAAGTGAATATTCTTGGTTAACAGTTAATTATAATTATATAAGGTGAAATATTTTTTGAAACTTAATAATAAACTAGGATTAGATACCCTATTATTTTAAGTGTTAATTCTTACCTGGGTACTATTAGTTAAGGTCTTAAACCCAAAGAATTTGGCGGTATCTTAATCCATTCAGAGGAACCTATCCCGTAATTGATAATACACGATTACTTTACTTAATTTTTTGTTTGTATATCTCCGTTATCAGAAAATCTTTTTGGATAATTTTC…
Phobaeticus_serratipes	AGTTTGATTCTGACTAATATATTAATTATATACATGTAAACAGTATTTTATATTAATTAAGTTAATTTGACTTGGACATATTTTTAATATTGTTATGGTTGTGCCAGCATACGCGGTTATACAATAAATATAAATTAATATTTTTGGTTATAAGTTAATTTATTTATTTTTTGGTGAAATAATTCTTTAAATGTATTTTTAAACTAGGATTAGATACCCTATTATTTTACATGTAAATTTTAATTAGGGTAGTATTAGTTATGTTCTTAAACCTAAAGGATTTGGCGGTATCTTAGTCTATTTAGAGGAATTTGTCCCTTAATCGATAGTCCCCGTTTTTCTTTCTTAATTTTCAATTTGTATATCTCCGTTATAAGTTTATTTTATAAGATAATTTAC…
Phraortes_illepidus	AGTTTGATTCTGGTTTTATTATTAATTTTATACATGTAAACAGTATTTAATATTAATGAAGTTATTTTGATTTGGTTATATGTTTAATATTGTAATGTTTGTGCCAGCATACGCGGTTATACAATAAATGTTAATTAATATTTTTGGTGTATAGTTATTATTTTATTTTTTTGGTGAAATAAATATTAAAATTTAAATTTAAACTAGGATTAGATACCCTATTATTTTGAATGTAAT??TTATCCTAGGTAGTATTAGTTTAGTTCTTAAACCTAAAGAATTTGGCGGTGTTTTATTCTTGTTAGAGGAACCTGTTCCGTGATCGATAGTCCTCGTTTATCTTTCTCTAATTTTTGTATGTATACCGCCGTTATAAGTATATTTTTATAGA?TATTTAC…
Phraortes_sp.	AGTTTAATTCTGGCTGTTTATTTTAGTTTATACATGTGAACAGTATTTAATATTAATAAAGTAAATTTGATTTGGTTATTTATTTTATATTGTCATGTTTGTGCCAGCATACGCGGTTATACAATAAATATAAATTAAAATTTTTGGATTATAGTTAATAATTTTATTTTTAGGTGAAATAATTTTATAAATTTAAATTTAAACTAGGATTAGATACCCTATTATTTTAAATATAAT??ATTTTCTAGGTAGTAATAGTTTTATTCTTAAACCTAAAGAATTTGGCGGTGTTTTATTCTATTCAGAGGAATTTGTCCCGTGATCGATAATCCTCGTTTATCTTGCTTTATTTTTAATATGTATATCGCCGTTATAAGTTTATTTTTTAAAA?TATTTAC…
Phraortes_sp.1	AGTTTGATTCTGGCTTTATTATTAATTTTATACATGTAAACAGTATTTAGTATTAATGAAGTTATTTTGATTTGGTTATATGTTTAATATTGTAATGTTTGTGCCAGCATACGCGGTTATACAATAAATGTTAATTAATATTTTTGGTGTATAGTTATTATTTTATTTTTTTGGTGAAATAAATGTTAAAATTTAAATATAAACTAGGATTAGATACCCTATTATTTTGAATGTAAT??ATATCCTAGGTAGTATTAGTTTAGTTCTTAAACCTAAAGAATTTGGCGGTGTTTTATTCTTGTTAGAGGAACCTGTTCCGTGATCGATAGTCCTCGTTTATCTTTCTCTAATTTTTGTATGTATACCGCCGTTATAAGTATATTTTTGTAGA?TATTTAC…
Phyllium_giganteum	????????????????????????????????????????????????????????????????????????????????????????????????????????????????????????????????????????????????????????????????????????????????????????????????????????????????????????????????????????????????????????????????????ATATTCTTAAACCTAAAGAGTTTGGCGGTATTTTATTCTTTTCAGAGGAATTTGCCCCTTAATCGATAGTCCCCGTTTATCTTGCTTTATTTTTAGTATGTATATCGCCGTTATAAGGTTATTTTATTAGATTATTTTC…
Phyllium_tibetense	TGTTTGATTTTGGCTTATTGGTTAATTATTTATATGTGAGCAGTATTTAATTTTATTTAAATTAATTTGATTTAGGAATTTTTTTAATATCGTTATTTTTGTGCCAGCATACGCGGTTATACAATTGATGTTAATTAATTATTTTGGTTTAAAGTTATTTTATTTATTTTTAAGTGAAATAATTTTTTAAATTTATAATTAAACTGGGATTAGATACCCTATTATTTTATTTGTTAAT?TTTACCTGGGTAGTATTAGTTATTTTCTTAAACCTAAAGAATTTGGCGGTATTTTAATCCTTTCAGAGGAACCTGCCCCTTAATCGATAGTCCTCGTTTATCTTTCTTTGTTTTTAGTATGTATATCGCCGTTATAAGTTTATTTTATTAGGTAATTTAC…
Porotermes_adamsoni	AGTTTTATTCTTGTTAAGTTGCCCATTTTTTATATGTAAGCATTATCTATTTTTGATTAAGGTTACTTGATTTAGTGTTCTCTTTAGTATCGGTAAATTTGTGCCAGCAGCCGCGGTTATACATGGGATGCGTTTGGGTATTTTTGGTCGGCAGTTACTTTGGGTTTAGTATGGTGAAATTATTTCTGAAATCTTTGTATAAACTAGGATTAGATACCCTATTATTTTTGACGTTAATTTTGGCCTGAGTAGTAGTAGTTATGTTCTTAAACTTAAAGAATTTGGCGGTATCCTATTCCTTTCAGAGGAATCTGTCCCGTTATCGATAATCCGCGTTGACCTTACTTGGTTTTTTGTTTGTATACCTCCGTTTGGTGAGAATCTTTTTAGGTAATTTTC…
Prumna_arctica	AGTTTTATTCTTGCTTAAAAATTTACTTATTATATGTAAGCAGTTATTTGATTTAATCAAGT?ATTTTGAATTAGCAATTGATTTAGTATTGGATAATTCGTGCCAGCAGCCGCGGTTATACGATTTATACAAATGAATATTTTTGGTTAACAGTTAATTATAAATTTTTATGGTGAAATATTTTTTGAAACTTAAAAATAAACTAGGATTAGATACCCTATTATTTTAAGTGTTAATTTTTACCTGGGTAGTATTAGTTAAGGTCTTAAACCCAAAGAATTTGGCGGTATCTCATTCCATTCAGAGGAACCTATCCCTTAATTGACAATACACGATTACTTTACTTAATTTTTTGTTTGTATATCTCCGTTAACAGAAAATCTTTTTAGATAATTTTC…
Ramulus_hainanense	AGTTTGATTCTGGCTATTTAATTAATTTTATACATGCGGTCAGTATTTGGTATTAATTAAGTTATTTTGATTTAGATATTTTTTTTTTATTGTAAATTTTGTGCCAGCATACGCGGTTATACAATTGATGATATTTAATTTTTTTGGTTAAAAGTTATTATTTTTGTTTTTAGGTGAAATAATTTATTAAATATAAATTTAAACTAGGATTAGATACCCTATTATTTTATTTGTTATTTTTTACCTGGGTAGTAATAGTTATGTTCTTAAACCTAAAGAATTTGGCGGTAATTTAGTCTGTTCAGAGGAACCTGTTCTGTGATCGATAATCCACGATTGTTATACTTGATTTTCAGTATGTATACCGCCGTTATAAGTTTATTTTATTAGAAAATTTAC…
Ramulus_irregulariterdentatus	AGTTTGATTCTGGCTTTAATATTAATTTTATACATGTGATCAGTATTTAAATTTGATTAAGTTATTTTGATTTAGATATTTTTATATTGTTGTAATGTTTGTGCCAGCATACGCGGTTATACAATAAATGTTATTTAATATTTTTGGTTAAAAGTTAATTTTTAATTTTTTGGGTGAAATAAATTTTGAAAATTAAATTTAAACTAGGATTAGATACCCTATTATTTTATTTGTTAATGTTTACCTGGGTAATAATAGTTATTTTCTTAAACCTAAAGAATTTGGCGGTAATTTAGTCTATTCAGAGGAATTTGCCCCGTGATCGATAATCCCCGTTTATCTTGCTTTATTTTCAGTATGTATACCGCCGTTATAAGTTTATTTTATTAGATAATTTAC…
Reticulitermes_flavipes	AGTTTTATTCTTGCTTAACTGTTCAATTTTTATATGTAAGCATTAGTTATTTTTAATCAAGTGTTCTTTACTTAGCAATGCATTTAGTTTCGGAAATTTTGTGCCAGCAGCCGCGGTTATACCTTGGAGGCGATTGAACTTGTTTGGCTGGTAGTTACTTTGATGGTTATTGGGTGAAATTATCTTTGAAATTCTTACTTAAACTAGGATTAGATACCCTATTATTTTGGATGTTAA??TTTGCCTGAGTAGTATTAGTTATGTTCTTAAACTTAAAGAATTTGGCGGTATCTTATTCCGTTCAGAGGAACCTGTCTCGTTATCGATAGTCCACGTTGACCTTACTTGGTTGTTGGTTTGTATACCGCCGTTTATTGATTATCTTTTTAGGTAATTTTC…
Sceptuchus_simplex	AGTTTTATTCTTGCTTTTGTATTTATTATCTATATGTAAACAGTAGATAATATTAATTAAGTAAATTTGATTTGGTGAATGTATTAGGATTGGTAAAGCTGTGCCAGCATCCGCGGTTATACAGCGAATTCAAGTGAATATTTTTGGTTTTTAATTAGTGAAGGCATTTTTAGGTGAAATTAAATTTGAAATTAAACTATAAACTAGGATTAGATACCCTATTATTTTTAATGTGAAAAAAAGCCTGAGTATTATTAGATATGATCTTAAACTTAAAGAATTTGGCGGTATTATAGTCTATTTAGAGGAATCTGTTATGTAATCGATAGTCCACGTTGACCTTACTTATATTAATTCTTGTATACCGCTGTTTAATGAATATACTTTTAGG?TATTTTC…
Schistocerca_gregaria	AGTTTTATTCTTGCTTGTTTATTCACTTATTATATGTAAGCAGTAATTTGATTTAATCAAGTGATTTTGATTTAGCAATTGATTTAGTATCGGATAATTCGTGCCAGCAGCCGCGGTTATACGATTGATACAAGTGAATATTATTGGTTAACAGTTAAATATAAATTTGTAAGGTGAAATAAATTTTGAAATTTAAAAATAAACTAGGATTAGATACCCTATTATTTTAAATGTTAATTTTTACCAGGGTACTATTAGTTAAGGTCTTAAACCCAAAGAATTTGGCGGTATCTCATTCCATTCAGAGGAACCTACCCCATGATTGATAATACACGATTACTCTACTTAATTTTTTGTTTGTATATCTCCGTTATCAGAGAATCTTTTTAGATAATTCTC…
Sclerophasma_paresisensis	GATTTTATCATGGTTAATATCTTCATTTTATATATGCTAACAGTATTTTTTATTGATTAAGTTATTTTGATCCAGTAATTGTATTAGGATTGGTAAATTTGTGCCAGCAACTGCGGTTATACAAATGATCCAATTGAAGATTTTTGATTTAAAATTACATAGTTCTTCATTGAGTGAAATGAATTAAGAAATTGATTATTAAACTAGGATTAGATACCCTATTATTTTTAATGTATATTTTGATTTAGGTAGTAATAGTTATGTTCTTAAACTTAAAGGATTTGGCGGTGTTTTAGTCTATTCAGAGGAACCTGTTCTATAATCGATATTCCACGTTTATCTTTCTTCTTGTTCAGTTTGTATATCTCCGTTATCAGATTATCTTTTTAGAAAAATTTT…
Scopura_longa	AGTTTTATTCTTACTTGGGAATTTATTTTTTACATGTTAGCAGTATTTAATTTTAATCAAGGAAGTTTGATTTATTAATATTGTTAGTACCGGAAAAGTCGTGCCAGCCGCCGCGGTTACACGGAGGGTGCAAATGAATGTTGTTAGTTTGCAGTTAATAATAAATTTATTAGGTGAAATAAGTTTGGAAATTTAAAGTTAGACTAGGATTAGATACCCTATTATTTTAAATGTAAATAAAGACTTGAGTAGTAATAGTTATGGGCTTAAACTCAAAGAATTTGGCGGTGTTTTAGTCTTTTCAGAGGAACCTGTCCCATTATCGATAGTCCACGTAAACCTTACTTAACTTTCAGCTTGTATACCGCCGTCGTCAGAATGTCCTTGGAGGTAATTTTC…
Shelfordella_lateralis	AGTTTGATTCTTGCTTATTTATTTGCTTTTTATATGTAAGCAGTAATAAGTTTTAATTTATGGAGGTTGATTTGGTAATTTTTTTATTATTGGAAAATTTGTGCCAGCATCCGCGGTTATACAATAAATATAAGTAAATTTTTTTTAGTTATAGTTATTA?GAATATTTTTGGGTGAAATAATATTTAAAATCTTTTTTTAAACTAGGATTAGATACCCTATTATTTTAGATATAAATTTTAATTTGAGTAGTATTAGATAAGGTCTTAAACTTAAAGAATTTGGCGGTATTTTAGTCTTTTTAGAGGAATCTGTCCCTTAATCGATAATCCACGTTGACCTTACCAAAATTGATGCATGTATACCGCCGTTTAATGAAGATCTTTTTAGAAAATTTTC…
Siphlonurus_immanis	AGTTTTATTCTGGCTTGAATACTTTTTTTTTACATGTAAGCAGTATTTTACATTAATCAATGAAAATTGAGTTAGTAAATTTTATAGTTTTGGAAAATTTGTGCCAGCCACCGCGGTTAAACAAAAGAGGCTAAAAAGTATTATTAGTTATTAATTATTAATGTTGTTGTTAGGTGAAATAAAATGTGAAAGTTAGAAATAAACTAGGATTAGATACCCTACTATTCTAATTGTTATTTAAAGCTTGAGTAGTAATAGTTATGTTCTTAAACTCAAAGAATTTGGCGGTGTTTTAGTCTTATCAGAGGAATTTGCCCCGTGATCGATAACCCACGTTTACTTTACTTAATTTACAGCTTGTATACCGCCGTCAGCAGGGTATATTTGGAAA?AATACTC…
Sipyloidea_sipylus	AGTTTTATTCTGTCTAGTATATTAATTATATACATGTAAGCAGTATTTTGTTTTAATATATTGATATAGATTTGGAAATTCTTTTATTATTGTTAATATTGTGCCAGCATACGCGGTTATACAATGGATATAAATTAATATTTTTGGTTTGTAGTTAATATTTATTTTTATAGGTGAAATAATATTCGAAATATATTATTAAACTAGGATTAGATACCCTATTATCATATATGTTAAATTTTACCTGAGTAGTATTAGTTATTTTTTTAAACTTGAAGAATTTGGCGGTATTTTAGTCTATTTAGAGGAATTTGCTCCGTTATCGATAATCCCCGTTAATCTTACTTATTTCTCAGTATGTATACCGCTGTTATAAGTTTATTTTATTAGAGAATTTAC…
Styloperla_spinicercia	AGTTTTATTCTTGTTTTAGGATTTGCTTTTTACATGTATGCAGTATTTAATTTTAATCAGAGAAATTTGAATTAGTAATATTATTAATACCGGAAAAATCGTGCCAGCTGCCGCGGTTATACGGAGGGTGTAAGTGAATAATTATTAGTGATAGTTAAAATTTAATTGGTTAGGTGAAATAAATTTTGAAATTTAAATTTAAACTAGGATTAGATACCCTATTATTTTAGATGTAAATAATTACTTGGGTAGTATTAGATATGGTCTTAAACTCAAAGAATTTGGCGGTGTTTTAGTCCTTTCAGAGGAACCTGTCCCGTGATCGATAATCCACGTTAATCTTACTTGATTTTCAGCTTGTATACCGCCGTCGTCAGAATGTCCTTAAAGGAAATTTTC…
Timema_californicum	???????????????????????????????????????????????????????????????????????????????????????????????????????????????????????????????????????????????????????????????????????????????????????????????????????TAAACTAGGATTAGATACCCTATTATTTTAGATGTAAATATTTACTGGAGTAGTAATAGATATGAACTTAAACTCAAAGAATTTGGCGGTATTTTAGTCTTTTTAGAGGAATCTGCCCTGTAATTGATAATCCGCAATAATCGTTCTTTGATTTCAGCTTGTATACCGCCGTTATCAGAATATTTTATTAGATAATATTC…
Traulia_szetschuanensis	AGTTTTATTCTTGCTTATTTATTCACTTGTTATATGCAAGCAGTAATTTAATTTAATCAAGTGATTTTGAATTAGTAATTGATTAAGTATTGGATATTTCGTGCCAGCAGCCGCAATTATACGATTAATGCAAGTGAATATTTTTGGTTAATAGTTAATTATAAATTTATGGGGTGAAATAATTTTTGAAACTTAAAAATAAACTAGGATTAGATACCCTATTATTTTAAGTGTTAATTTTTACCTGGGTAGTATGAGTTAGGATCTTAAACCCAAAGAATTTGGCGGTATCTTATTCCATCCAGAGGAGCCTGTCTCGTAATTGATAGTACACGATTCCTTTACTTGGTTTTTTTTTTGTATATCTCCGTTATCAGAAGATCTTTTTAGGTAATTTTC…
Trigonidium_sjostedti	AGTTTTATTCTGGCTTGA??AATTATTATTAACATGTAAACAGTTAATTGATTTTAATAAGTAAATTTGTTGAAGTAAACTTTAAAGTATTGATAAACATGTGCCAGCAATCGCGGTTAAACATGAGATACAAATAATTTTTATTAAAATTTAATT???????????TTTTTAGTGAAATAAATAATGAAATACATTTATAAACTAGGATTAGATACCCTATTATTGTGTATATAAATTTTATTTTAAATATTAATAGTTATGTTCTTAAACTTAAAGAAGTTGACGGTATTTTAGTCTTTTCAGAGGAATCTGTTCTATAATTGATAATACACGAGTGAAATACTTTATTTGAAGCTTGTATATCGTTGTCATAAATTTATCTTTAAGAATTATTTTT…
Zorotypus_medoensis	AGTTTTATTCTAGTTTTTTACTTGGTT?TTTATATATGAATAATAGTTAGATTTAATTAAGGAAACTTGAATTAGGGTTGATAAAGAGTTTGGTAAATTTGTGCCAGCATCCGCGGTTATACAATTAAAT??AGTAAAGTTTTTTAGGAT?TAGTTAAAATGAATAATTTAAGGTGAAATATTAACTAAAAT?TATTGAATGACTAGGATTAGATACCCTATTAATTTAAAAATGTAAATTTTGTCCTATAGTAGTAAATTAGGGCATAAACTAAAAGAATTTGGCGGTA?TAAAATCTTATTAGAGGAACTTGTTTTGTAATTGATGGTACTCATTCACCTTACTTTTATTAATATTTATATATCGCTGTTGTT??AATATTTTTAAAGA?????TTT…
