# Supplementary material for: Mitochondrial genomes of stick insects (Phasmatodea) and phylogenetic considerations
Source: PLoS One. 2020 Oct 6;15(10):e0240186. doi: 10.1371/journal.pone.0240186 (PMC7537864; doi:10.1371/journal.pone.0240186)
Supplement: S2 File — (ZIP) [file pone.0240186.s012.zip › Supplementary File 2/PCG-aa.phy]

71 3444
Acrida_cinerea	FIKLNHPMSMMMFIIMQTLFVGMMTGTMMESFWLSYILFLMFLGSMLVLFIYITSIASNEMFKIKLEKLYNKPTLIVTMMMMIYLFLSLVAVVKITNINQGPIRKMNHPFHMVDYSPWPLTGAIGSMVMVSGLAKWFHMFNLNLFFIGMTITMLTMIQWWRDVIREGTYQGLHTEFVSIGLRWGMILFITSEVLFFISFFWAFFSSSLSPTIELGMTWPPAGIKTFNPMQIPLLNTAILLSSGVTVTWAHHSIMKSNYTQTMQGLFFTVILGMYFTMLQAYECWEANFTIADAVYGSTFFIATGFHGLHVIIGTMFLLICLIRHMMNQFSPNHHFGFEAAAWYWHFVEMVWLFLYISIYWWGSSIFTSLLIYFSGVYVFSSSRKHLLMVLLSLEYIVLS…
Pharnaciini_spec._indet.	FLFMKHPLSMGMMIIIQTMIISMMTGMMYKSYWFSYILFLMYIGGMMVLFIYMTSLMPNMMFSLPLTKMYNNPVNISLIMLASYLLFTMITVFKITESNKGPLRMMNHPYHLVEMSPWPLVGALSTMLTLVGLISFFQQSSTKIMMLGTMMTLMVMIQWWRDVVREGTYQGLHTKVVIKGLRWGMILFIISEVFFFISFFWAFFHSSLSPTVQIGSMWPPVGIIPFNPMQIPLLNTVILLTSGVTVTWAHHSMLNNNFKEMNQSLTITIIMGLYFTMLQAYEYIEAPFTISDSVYGSTFFMATGFHGLHVIIGTTFLFICLIRQLNFHFSKNHHVGFEAAAWYWHFVDVVWLFLYISIYWWGN---MPLFMFICGLLVFSFNYNHFLITLLSLEYIVLS…
Amphinemura_longispina	FTQMTHPLAMGLMLLTQTVSISILAGLLTQSFWFSYILFLVFLGGLLVLFIYVTSLASNEMFTLSLTKLYNTSTSLITLTLVMYLFLTLIAVVKITKITQGPLRQSNHPYHLVDQSPWPLTGAIGALVTVSGLLSWFHQYSTNLLVLGLTITSLTMFQWWRDVTREGTFQGLHTYPVTLGLRWGMILFIVSEIFFFLSFFWAFFHSSLSPTTELGAMWPPAGITPFNPLQIPLLNTAILLASGVTVTWAHHGLMEGNHSQTLQGLFFTVTLGVYFSILQAYEYLEAPFTISDAVYGATFYVATGFHGLHVIIGTTFLLVCLVRHALAHFSVNHHFGFEAAAWYWHFVDVVWLFLYISIYWWGSYWGLSIFMFLSGVWVFVSKRKHLLLTLLSLEFIVLS…
Anaxarcha_zhengi	FMFMNHPLSMGLILFLQAISLSLISGSMSLSFWFSYVLLLIYLGGMLVLFMYMTSLASNEMFFYSLLKMYNKPINMLTIMIAAYLFLTLIAVIKIINIYKGPLRQMNHPYHLVTYSPWPIVAATSVMIAMIGFIKLSYEFNEMLMIMGMVILMSTTIQWWRDVTRESTYQGYHTKEVMMGLRWGMILFIVSEVFFFVSFFWTFYHSSLAPTIDLGSLWPPVGINTFSALQVPLLNSIVLLSSGITITWSHHGLLENNYNQATQGLMITILLGIYFTALQLYEYIEAPFAIADSVFGSTFFVSTGFHGIHVIIGTTFLITCLYRMYFMHFTSEHHFGFEAAAWYWHFVDVVWLFLYVSIYWWGTY-----IMFFCGLWVFSSKRKHLLMTWLSLEFIVLI…
Antarctoperla_michaelseni	FTQMNHPLAMGMMLLLQTLVICLMTGLMAKSFWFSYILFLVFLGGLLVLFIYVTSLASNEMFSLSLYKLYNEPTSFITLMLVVYLFLTLIAVVKITDIFSGPLREKNHPYHLVDQSPWPLTGAIGALVSVSGLLQWFHQYNMTLLNLGFLITTLTMILWWRDVTREGTFQGLHTYPVTLGLRWGMILFIVSEVFFFISFFWAFFHSSLSPTGELGAIWPPAGIVPFNPLQIPLLNTAILLASGVTVTWAHHGLMEGNHSQTLQGLFFTVLLGIYFSILQAYEYIEAPFAISDSVYGSTFYVATGFHGLHVIIGTTFLLISLIRHASFHFSQNHHFGFEAAAWYWHFVDVVWLFLYISIYWWGSYWLFPVFMFICGIWVFSSKRKHLLLTLLSLEFIVLS…
Aposthonia_borneensis	FIYFSHPLILTIIILVQTINSCFIMGTYLKNFWIPYILFIIMLSGLMIMFMYMCSTTPNQLIKSPFNTLINLPMQLMFMSMLMFLTLSMFTAMKISSTSNKPLRSNNQPFHLTQMSPWPVLMGLSVTTTIMSILMWFHLYSMKFFMITMLSSFLISFLWWKDISRESTFQGNHTSPVMKEIRWGMILFITSEILFFTSFFWAFFHSSLSPNIDLGMNWPPKNILTIKPSQIPLLNTIILLSSGASITWAHHCIMKSNLNESIVSVLLTVMLGLIFTLFQIFEYFESSFSISDSTYGSTFFVSTGFHGIHVIIGTMFIMFMMNRLMNMNFSSNHHLGFEAASWYWHFVDVVWLFLFIMIYWWGS--MFYIYMMIGGLIVYIFKCNYLLVTLLGLEYLSLS…
Arcyptera_coreana	LISLNHPMSMMMFIIMQTFPVGLMTGTMMESFWMSYILFLTFLGGMLVLFIYITSIASNELFKPKLKKLYNKPTFIITMMMMIYLFLTLLVVVSITNINQGPIRKMNHPFHMVDYSPWPLTGAIGAMVLVSGLAKWFHLFNINLLIIGFMITLLTMIQWWRDVIREGTYQGLHTSFVSISLRWGMILFITSEVLFFISFFWAFFSSSLSPTIELGMTWPPAGIKTFNPMQIPLLNTAILLSSGVTVTWAHHSIMKSNYTQTMQGLFFTVILGMYFTMLQAYECWEANFTIADAVYGSTFFIATGFHGLHVIIGTMFLLICLIRHMMNQFSPNHHFGFEAAAWYWHFVEMVWLFLYISIYWWGSSIFTSLFIYFSGVYIFSSKRKHLLMVLLSLEYIVLS…
Bacillus_atticus	FLMMKHPMSMGMIIILQTTLIAMMTGMMYKSFWFSYILFMMFIGGMMVLFIYMTSLMPNMLFSMSLMKMYNYPVNISLIMMASYLLFTMITVFKITESYKGPLRMMNHPYHLVEMSPWPLVGALSTMLMLMGTISFFQQMSNSMMMMGAFMTILVMFQWWRDVVREGTYQGMHTKMVIKGLKWGMILFIVSEVFFFLSFFWAFFHSSLSSAVQIGTLWPPMGIYPFNPMQIPLLNTMILLTSGVTVTWAHHSLINNNFKEMNQSLMITIVMGIYFSLLQMYEYIEAPFTISDSIYGSTFFMSTGFHGIHVIIGTTFLLVSLTRQLKLHFSKTHHVGFEAAAWYWHFVDVVWLFLYISIYWWGNYFILPLFMFFCGLLVFSFNYDHFLITLLSLEYIVLS…
Bacillus_rossius	FLMMKHPMSMGMIIIMQTTMISMMTGMLYKSFWFSYILFLMFIGGMMVLFIYMTSLMPNMMFSLSLTKMYNYPVNISLIMMASYLFFTMITVFKITESNKGPLRMMNHPYHLVEMSPWPLVGAVSTMMMLVGTVSFFQQMTNLIMSMGVFMTILTMIQWWRDVIREGTYQGMHTKMVIKGLRWGMILFIVSEVFFFLSFFWAFFHSSLSSAVQIGTMWPPMGIYPFNPMQIPLLNTMILLTSGVTVTWAHHSLINNNFKEMNQSLMITIIMGIYFSLLQMYEYIEAPFTISDSVYGSTFFMATGFHGIHVIIGTTFLFVSLTRQLNLHFSKTHHVGFEAAAWYWHFVDVVWLFLYISIYWWGNYFVFPLFMFFCGLLVFSFSYDHFLITLLSLEYIVLS…
Blaptica_dubia	FLFMNHPLAMGLVLLIQTTLISIITGLLSQSFWFSYILFLIFLGGMLVLFIYVASLASNEMFSMSLIKLYNQPTSIITIMLATYLLLTLIVVVKITNIFKGPLRQMNHPFHLVDKSPWPLTGALGALIMMTGLIKWFHLYNNKLMLLGMMILLLTMIQWWRDIIREGTYQGLHTKFVMKGLRWGMILFIISEVFFFISFFWAFFHSSLSPTIEIGSMWPPSGVEPFNPLQIPLLNTAILLSSGVTVTWAHHGLLENNYNQALQGLFLTVILGMYFTALQAYEYLEAPFTIADSVYGSTFFMATGFHGLHVIIGTTFLLTCLLRHLYFHFSSNHHFGFEAAAWYWHFVDVVWLFLYISIYWWGSYSS---ISFFCGVWVFSSNRKHLLVTLLSLEFIVLV…
Blattella_germanica	FTQMNHPLAMGLILLIQTVLISLISGMLSQSFWFSYILFLIFLGGMLILFIYVTSLASNEMFFLSLTKLYNQPTGIITILLASYLFLTLIAVVKITNIFMGPLRQMNHPFHLVDQSPWPLTGAIGAMIMMTGLIKWFHHFNNELMFVGMLILILTMIQWWRDIIREGTYQGLHTKFVTKGLRWGMILFIISEVFFFISFFWAFFHSSLSPTIELGSLWPPIGILPFNPLQIPLLNTAILLASGVTVTWAHHGLLEDNYKQGLQGLFFTVVLGIYFTVLQAYEYVEAPFTIADSVYGSSFFMATGFHGLHVIIGTTFLLTCLLRHLFLHFSSGHHFGFEAAAWYWHFVDVVWLFLYVSIYWWGSF-----ICFFCGIWVFSSNRKHLLVTLLSLEFIVLM…
Calliptamus_italicus	FIKLSHPMSMMLFIILQTFLVGLMTGTMMESFWLSYILFLTFLGGMLVLFIYITSIASNEMFQPKLEKLYNNPTFIITMMMMIYLFLALLAVVKITNINQGPIRKMNHPFHLVDYSPWPLTGAIGAMVLVSGLAKWFHLFNINLFIIGFGITLLTMIQWWRDVIREGTYQGLHTGFVSVGLRWGMILFIASEVLFFISFFWAFFSSSLAPTIELGMLWPPMGIQPFNPMQIPLLNTAILLASGVTVTWAHHSLMESNHTQALQGLFFTVLLGLYFTMLQAYEYWEAPFTIADAVYGSTFFVATGFHGLHVIIGTIFLTTCLLRHSMNQFSPSHHFGFEAAAWYWHFVDVVWLFLYISIYWWGSSIFTSLLVYFAGVYVFSSKRKHLLMVLLSLEYIVLS…
Calvisia_medogensis	FLIMKHPLSMGSMIILQTTIISMMTGMMYKSFWFSYILFLMYIGGMMVLFIYMTSLIPNLMFNLSLTKMYNKPINIALIMLSSYLLFTMIMVFKITESNKGPLRMMNHPFHMVEMSPWPLMGAMSTMIMLTGVINFFQKSSMIIMMLGTFMTIMIMIQWWRDVTREGTYQGLHTKLVIKGLKWGMILFIMSEVFFFISFFWSFFHSSLSPTVQIGLLWPPTGVKPFNPMQIPLLNTVILLTSGVTITWAHHTLLNNNYKEMIQSMMITIIMGIYFTTLQAYEYIEAPFTISDSIYGSSFFMATGFHGIHVLIGTTFLIVCLSRMLNMHFSKNHHVGFEAAAWYWHFVDVVWLFLYISIYWWGNYLFLPLFMFFCGLLVFSFNYSHFLITLLSLEYIVLS…
Chorthippus_chinensis	FIKLNHPMSMMMFIIIQTFIVGLIMGTMMESFWLSYILFFSFLGGMLVLFIYITSISSNELFKPKLEKLYNKPTMTITMMMMIYLFLALVAVVKITNINQGPIRKMNHPFHMVDYSPWPLTGAIGAMVLVSGLAKWFHLFNINLFIIGFMITLLTMIQWWRDVIREGTYQGLHTGFVSIGLRWGMILFIASEVLFFLSFFWAFFSSSLAPTIELGMMWPPMGIQPFNPMQIPLLNTAILLASGVTVTWAHHSLMESNYTQALQGLFFTVLMGLYFTMLQAYEYWEAPFTIADAIYGSTFFVATGFHGLHVIIGTIFLMTCLARHKMNQFSPNHHFGFEAAAWYWHFVDVIWLFLYISIYWWGKSIFTSLLLYFSGVYVFSSKRKHLLMVLLSLEYIVLS…
Coptotermes_formosanus	FTQMKHPLAMGMMLLMQTMMTCLISGTMYKSFWFSYILFMIMIGGMLVLFMYMTSLASNEMFSPSTTMMYNQNTGAMTILLVMYMLLTLIVVVNIINISSGPLRHMNHPFHMVNKSPWPLTGAIGAMVTLMGLIKWFHQYDNSLLGVGTVITVLTMIQWWRDITREGTYQGLHTKMVTSGLRWGMILFIISEVLFFASFFWAFFHSSLSPTIELGSTWPPTGIQPFNPLQVPLLNTAILLASGVTVTWAHHSLLENNFSQATQGLFFTVLLGIYFTALQAYEYIEAPFTIADSAYGSTFFMATGFHGLHVIIGTTFLTTCLLRQAALHFSSNHHFGFEAAAWYWHFVDVVWLFLYISIYWWGSYLF---FLYFCGIWAFSSGRKHLLVTLLSLEFVVLV…
Cryptocercus_kyebangensis	FTQMNHPLAMGMMLLTQTLLVCLMSGLMSQSFWFAYIMFLIFIGGMLVLFIYVTSLASNEMFTLSLNKLYNKPNGKLTIMLASYLFLALITVVKITNITKGPLRQMNHPFHLVDQSPWPLTGAIGAMITMTGMIKWFHQYNQQLLMMGIIIMMMTTIQWWRDIVREGTYQGLHTKMVTKGLRWGMILFIISEVFFFISFFWAFFHSSLSPTIDLGSSWPPMGINPFNPFQVPLLNTAILLASGITITWAHHSIMENNYNQGLQGLFITVVLGIYFTILQGYEYIEAPFTIADSVYGSTFFVATGFHGLHVIIGTTFLLTCLMRQLKMHFSSYHHFGFEAAAWYWHFVDVVWLFLYISIYWWGSYFS---LIFFCGMWVYSSSRKHLLITLLSLEFMILV…
Cryptocercus_relictus	FTQMNHPLAMGMLLLMQTVLVCLMSGMLSQSFWFAYIMFLIFIGGMLVLFIYVTSLASNEMLTLSLNKLYNKPNGKLTIMLASYLFLALITVVKITNITKGPLRQMNHPFHLVDQSPWPLTGAIGAMITMTGMIKWFHQYNQQLLAMGIIIMMMTTIQWWRDIVREGTYQGLHTKMVTKGLRWGMILFIISEVFFFISFFWAFFHSSLSPTIDLGSSWPPMGINPFNPLQVPLLNTAILLASGITITWAHHSIMENNYNQGLQGLFITVILGIYFTILQGYEYIEAPFTIADSVYGSTFFVATGFHGLHVIIGTTFLLTCLLRQLKMHFSSHHHFGFEAAAWYWHFVDVVWLFLYISIYWWGSYFS---LIFFCGMWVFSSSRKHLLITLLSLEFMVLI…
Diamphipnoa_annulata	FTQMSHPLAMGLMLLIQTLLICLITGMIAPSFWFSYILFLVFLGGLLVLFIYVTSLASNEMFTLSLMKLYNTNTSIITLMLVLYLFLTLIAVVTITNIFKGPLREKNHPYHLVDQSPWPLTGALGALVSVSGLVQWFHQYNMTLLNLGFVITVLTMIQWWRDVTREGTFQGLHTYPVTLGLRWGMILFIISEVFFFLSFFWAFFHSSLSPTGELGAMWPPAGIVPFNPLQIPLLNTAILLASGVTVTWAHHGLMEGNHSQALQGLFFTVILGLYFTALQAYEYVEAPFAISDAVYGSTFYVATGFHGLHVIIGTTFLLISLVRHASYHFSMNHHFGFEAAAWYWHFVDVVWLFLYISIYWWGSFWALPLFMFVCGAWVFSSKRKHLLLTLLSLEFIVLS…
Entoria_okinawaensis	FITMKHPLSMGMVIILQTTIISMITGMMFKTFWFSYILFLMYVSGMMVLFIYMTSLMPNMMFNLSLIKMYNKPVNISIILLASYLLFTMITVFKITDSKQGALRLMNHPYHLVEMSPWPIVGALSTMLTLTGLVKFFHQSSTNIMFLGTIMTMLVMIQWWRDVIREGTYQGLHTKMVIKGLRWGMILFIISEVFFFISFFWAFFHSSLSPAVQIGSIWPPIGITPFNPMQIPLLNTVILLTSGVTVTWAHHSMLNNNFKEMNQSLAITIIMGLYFTMLQAYEYLEAPFTISDSVYGSTFFMATGFHGLHVMIGTTFLIICLGRQLNFHFSQNHHVGFEAAAWYWHFVDVVWLFLYISIYWWGNYFLMSLFMFICGLLAFSFNYDHFLITLLSLEYIVLS…
Euborellia_arcanum	FLTGGHPLSMGLMLLFQTCLIPLILGLYMHFFWASYVLFLVFLGGVLVMYMYVVSLASNEVFYQKVMSMYCYPVCYLTLFLAIYLLLVLISVVKVVDLGGGPLRA-NHPFHLVTVSPWPLMGALGTLISVVGAVKWFHHYTVYLLLVGVLINVLVMYQWWRDVVREGTFQGCHTLEVSFGLRWGMILFIISEVFFFISFFWAFFHSSLSPMMELGLTWPPTGVQPFNVFQVPLLNTAILLASGVSVTWAHHGLMEGNYTQSVQGLILTVLLGVYFSFLQGYEYMEASFSIADSVYGSTFFVATGFHGLHVLIGSSFLLVCLLRLLVKHFSLSHHFGFEAAAWYWHFVDVVWLFLYVSVYWWG----MTVMIAIISLASIASKRKHLLSTLLALELMALA…
Eupolyphaga_sinensis	FMQINHPLAMGLILLMQTVIMCLISGLMVQTFWFSYVLFLIFLGGMLVLFIYVTSLASNEMFNLSLMKLYNGSSSLITILLASYLFLTLIAVVKITNISKGPLRQMNHPFHLVDKSPWPITGALGALTMLMGMIKWFHMYNQELMLIGMMIMILTMIQWWRDITREGTYQGLHTKMVMKGLRWGMILFIISEILFFISFFWAFFHSSLSPTIDIGSTWPPTGINPFNPLQIPLLNTAILLASGVTVTWAHHGLLENNHKQTFQGLLITIILGLYFTLLQAYEYVEASFTIADSIYGSTFFVATGFHGLHVIIGTTFLLMCFLRHLVMHFSSNHHFGFEAAAWYWHFVDVVWLFLYTSIYWWGSYLF---FMFFSGIWVFSSNRKHLLITLLSLEFLVLI…
Extatosoma_tiaratum	FLLMKHPLSMGMFIIMQTITISMMTGMMYKSFWFSYILFLMYVGGMMILFIYMTSLMPNKMFSMSLMKMYNLSNNISMIMLVMYLLFTMITIFNLMESNKSPLRMTNHPYHMVEMSPWPMMGALSTMLMLMGMIKLFQQTSMPMTTLGMMMTIMVMIQWWRDVIRESTMQGMHTKMVIKGMKWGMILFIISEILFFTSFFWMYFHSSLSPIPQVGSMWPPMGINTFNPMQIPLLNTMILLSSGVTITWSHHSLLNNNMNEMNQSLMITITMGMYFTLLQAYEYLEAPFTISDSIYGSSFFMATGFHGLHVIIGTIFLLVCMMRQLNLHFSKYHHMGFEAAAWYWHFVDVVWLFLYISIYWWGNYFMMPLFMFICGLLVFSFNYYHFLITLLSLEYIVLS…
Gastrimargus_marmoratus	FMKMNHPMLIMMIIIIQTMFISMMTGTMMESFWLSYILMLTYLGGMMVLFIYITSIASNEMFKIKLMKLYNNPTIIITIMMMIYLFIALLAVVKITNINQGPMRKMNHPFHMVDYSPWPLTGAIGAMILTSGLAKWFHTFNINLFIIGLTITILTMIQWWRDVIREGTFQGLHTKSVSKGLRWGMILFIASEVLFFVSFFWAFFNSSLAPTIEMGMKWPPMGIQPFNPMQIPLLNTAILLASGVTITWAHHSIMESNHSQTTQGLFFTVMLGLYFTMLQAYEYWEAPFTIADAIYGSTFFVATGFHGLHVIIGSMFLLTCLTRHMLNQFSSNHHFGFEAAAWYWHFVDVVWLFLYLSIYWWGSSLFTCLSIYFSGVYIFCSKRKHLLVVLLSLEYIVLS…
Gomphocerus_sibiricus	FIKLNHPMSMMMFIIIQTFIVGLITGTMMESFWLSYILFLTFLGGMLVLFIYITSIASNELFKPKLDKLYNMPTLTTTMMMMMYLFLALVAVVKITNINQGPIWKMNHPFHMVDYSPWPLTGAIGAMVLVSGLAKLFHLFNMNLFIIGFMITLLTMIQWWRDVVREGTYQGLHTGFVSIGLRWGMILFIASEVLFFLSFFWAFFSSSLAPTIELGMMWPPMGIKPFNPMQIPLLNTAILLASGVTVTWAHHSLMESNHTQALQGLFFTVLLGLYFTLLQAYEYWEAPFTIADAVYGSTFFVATGFHGLHVIIGTIFLTSSLARHMMNQFSPNHHFGFEAAAWYWHFVDVVWLFLYISIYWWGKSIFTSLLLYFSGVYVFSSKRKHLLMVLLSLEYIVLS…
Grylloblatta_sculleni	FTQMNHPMAMGLMLLMQTALITLMTGMMTQSFWFSYILFLVFLGGMLVLFIYVTALASNEMFSMSLIKLYNNPTSPITMMLIMYLFLTLIAIVKITNIFQGALRQKNHPYHLVDQSPWPLTGAIGALIMVSGLVKWFNQFNMSLLILGFMITLLTMIQWWRDVVRESTFQGLHTKAVSKGLRWGMILFIISEVFFFISFFWAFFHSSLSPCIEIGTMWPPTGVLPFNPLQIPLLNTAILLASGVTVTWAHHGMMEKNHNEALQGLFFTVLLGVYFSALQAYEYLESPFTMADSIYGSTFFIATGFHGLHVIIGTLFLLTCLIRHSLFHFSSTHHFGFEAAAWYWHFVDVIWLFLYISIYWWGSCWIVPIFMFFCGGWVFSSKRKHLLSTLLSLEFMVLS…
Gryllotalpa_orientalis	FIQLNHPLSMTMNIIMHTLLMCLMTGHLSPTFWFSYILFMIFIGGMLVLFLYITSLASNELFSASLMKIYNYPTHFITIMLVFYLLLVLITIVKIINIFKGPLRKMNHPFHLVNPSPWPLTGAIGALSMVSGLIMWFHKYNNSLMLIGTLITILTMYQWWRDIIREGTYQGLHTLSVSYGLRWGMILFIVSEIFFFISFFWAFFHSSLAPAIDLGMIWPPTGISPFNPFQIPLLNTAILLASGITVTWAHHSLMESNHSQTTQALFFTVILGIYFTTLQAYEYYEAPFSIADAVYGSTFFMATGFHGLHVLIGTSFLLICLLRHMLFHFSPIHHFGFEAAAWYWHFVDVVWLFLFISIYWWGKYIVVFYLMFFAGAWMFISKRKHLLISLLSLEYMMLM…
Heteropteryx_dilatata	FLIMKHPLSMGMTIIMQTILISMMTGMMYKSFWFSYILFLMFIGGMMVLFIYMTSLMPNMMFSLSLMKMYENPVNISVIMLASYLLFTMITVFKITESKKGPLRMMNHPYHLVEMSPWPLVGALSTMLTLMGLVKLFQQSSNTIMMMGTIMTMMTMIQWWRDVVREGTYQGLHTKMVIKGLRWGMILFIISEVFFFISFFWAFFHSSLSPAVQVGSLWPPTGIIPFNPMQIPLLNTIVLLTSGVTMTWAHHSMLNNNMKEMNQSLTITIIMGIYFTMLQTYEYLEAPFTISDSVYGSTFFMATGFHGLHVIIGTTFLLVCLMRQLMSHFSKNHHVGFEAAAWYWHFVDVVWLFLYISIYWWGNYFVFPLIMFVCGLLVFSFNYDHFLVTLLSLEYIVLS…
Hierodula_formosana	FLFLNHPLSMGLILFLQTISMCLISGFMSLSFWFSYVLLLIYLGGMLVLFMYVTSLASNEMFFYSLLKMYNQPINMITILIASYLFLTLIAVVKIINIYKGPLRQMNHPYHLVTYSPWPIVAAFSIMVTMLGFIKFSYEFNEKLMFMGMLILTLTTIQWWRDVIRESTYQGCHTKEVMTGLRWGMILFIVSEVFFFVSFFWTFYHSSLAPAIELGSSWPPLGIIPFNALQVPLLNTTVLLASGITITWSHHGLLENNYSQAVQGLIFTVMLGLYFTALQLYEYYEASFTIADSVFGSTFFVATGFHGLHVIIGTTFLVTCLSRMLFMHFTSNHHFGFEAAAWYWHFVDVVWLFLYVSIYWWGSY-----FMFFCGLWVFSSKRKHLLMTLLSLEFIVLI…
Humbertiella_nada	FLFLNHPLSMGLILFLQTIMMCLISGSMSSSFWFSYVLLLIYLGGMLVLFMYVTSIASNELFFYSLLKMYNQPINIITILIASYLFLTLIAVVKIIYLFSGPLRQQNHPYHLVTYSPWPIIAAMSIMIAMLGFIKFSYEFNEKLMFLGILILSLTTIQWWRDVIRESTYQGCHTKEVLTGLRWGMILFIISEVFFFVSFFWTFYHSSLSPNIELGSTWPPAGIIPFNALQVPLLNTTVLLASGITITWSHHGLLENNYNQAVQGLALTIILGIYFTALQLYEYYEAPFTIADSVFGSTFFVATGFHGLHVIIGTTFLITCLIRMIFMHFTSNHHFGFEAAAWYWHFVDVVWLFLYVSIYWWGGS-----FMFICGLWVFSSKRKHLLMTLLSLEFIVLV…
Leptomantella_albella	FLFLNHPLSMGLVLFLQTILMCLISGLLSTNFWFSYILLLIYIGGMLVLFMYITSLASNEMFFYSLLKMYNQPINKMTIMIAGYLFLTLIAVVKMININKGPLRQMNHPYHLVTYSPWPIVAAFSIMVGMIGFIKLSYEFNQKLMLIGMIILILTIIQWWRDVIRESTFQGSHTKEVMTGLRWGMILFIISEIFFFVSFFWTFYHSSLAPAVELGSTWPPAGIIPFNALQVPLLNTTVLLASGISITWSHHGLLDNNYNQAIQGLMLTIMLGLYFTMLQLYEYYEAPFTIADSVFGSTFFVATGFHGLHVVIGTTFLITCLFRMSYMHFTSNHHFGFEAAAWYWHFVDVVWLFLYVSIYWWGSC-----FMFFCGMWVFCSKRKHLLMTLLSLEFIVLT…
Locusta_migratoria	FMKMNHPMSIMMTIIIQTLFISMMTGTMMESFWLSYILLLTFLGGMMVLFIYITSIASNEMFKIKLVKLYNNPTVIITIMMMIYLFITLLAVVKITNINQGPMRKMNHPFHMVDYSPWPLTGAIGAMILTSGMTKWFHTFNMNLLMIGMTVIVLTMIQWWRDVVREGTFQGLHTKLVSKGLRWGMILFIASEVLFFASFFWAFFNSSLAPTIELGMKWPPMGIQPFNPIQIPLLNTAILLASGVTITWAHHSIMECNHSQALQGLFFTVMLGFYFTLLQMYEYWEAPFTIADAVYGSTFFVATGFHGLHVIIGTTFLLTCLIRHMMNQFSSNHHFGFEAAAWYWHFVDVVWLFLYLSIYWWGSGLFTCLSIYFSGVYVFCSKRKHLLVVLLSLEYIVLS…
Loxoblemmus_doenitzi	FSMMIHPLSLTLLIIIQTLMICLISGPISYSFWFSYILFMVFLGGMLVLFIYITSLASNEMFLLPLNQLYNQPNFSVTILTISYLLFTLIVIVKITEIQEGPLRKSNHPFHMVNSSPWPITGAIGAMTLAAGLISMFHQYKFLILTMGITITILTMIQWWRDITREGTYQGMHTSTVNTGLRWGMILFIVSEIFFFISFFWAFFHSSLAPNIELGMTWPPAGISPFNPMQIPLLNTAILLASGVTVTWAHHSLMENNHSQTTQGLMFTIILGIYFTILQAYEYIEAPFTIADSVYGSTFFVATGFHGLHVIIGTTFLLICMSRHLMYHFSSKHHFGFEAAAWYWHFVDVVWLFLYISIYWWGNCLCVIIFCYFSGIWVYCSKRKHLLVVLLSLEYMVLF…
Macrotermes_subhyalinus	FTQMKHPLAMGLMLLIQTTMMCLMSGMMYKSFWFSYILFMIMVGGMLVLFMYMTSLASNEMFSPSTTVMYNQMMGTMTTLLVLYMLMTLIVVVNIINVSKGPLRHSNHPFHMVNKSPWPLTGAIGAMVTLMGLIKWFHQYDNSLLGIGTIITLMTMIQWWRDVTREGTYQGLHTKMVTKGLRWGMILFIVSEILFFVSFFWAFFHSSLSPTIELGSTWPPTGIQPFNPLQVPLLNTAILLASGVTVTWAHHSLLENNATQATQGLFFTVLLGIYFTALQAYEYIEAPFTIADSAYGSTFFMATGFHGLHVIIGTTFLITCLLRQTTLHFSSNHHFGFEAAAWYWHFVDVVWLFLYISIYWWGSYFF---VVYLCGVWVFCSSRKHLLITLLSLEFIVLV…
Mantis_religiosa	FLFLNHPLSMGLVLFLQAISMCLISGYMSLSFWFSYVLLLIYLGGMLVLFMYVTSLASNEMFFYSLLKMYNQPINMITILIASYLFLTLIAVVKIINIYKGPLRQMNHPYHLVTYSPWPIVAAFSIMVAMLGFIKFSYEFNEKLMFLGILILTLTTIQWWRDVVRESTYQGCHTKEVMTGLRWGMILFIVSEVFFFVSFFWTFYHSSLAPAIELGSSWPPSGIIPFNALQVPLLNTTVLLASGITITWSHHGLLENNYNQAIQGLIFTIILGLYFTALQLYEYYEAPFTIADSVFGSTFFVATGFHGLHVIIGTTFLITCLSRMLFMHFTSNHHFGFEAAAWYWHFVDVVWLFLYVSIYWWGSY-----FMFFCGLWVFSSKRKHLLMTLLSLEFIVLI…
Mastotermes_darwiniensis	FSQMNHPLAMGLMLMIQTILMAVISGLMHQSFWFSYVLFLVFMGGMLILFIYVTSLASNEMFHTSLSKLYNLPTGTLTIMLALYLLLTLIVVVKITNLAKGPLRQMNHPFHLVNQSPWPLTGAIGAMVTMTGMIKWFHQYNQELLMIGTMIMLLTMIQWWRDIVREGTYQGLHTKMVTKGLRWGMILFIISEVFFFISFFWAFFHSSLSPTIELGSSWPPTGINPFNPLQIPLLNTAILLASGVTVTWAHHSLLENNFNQGAQGLFFTVLLGIYFTALQAYEYIEATFTIADSVYGSTFFVATGFHGLHVIIGTTFLLTCLMRHSALHFSSNHHFGFEAAAWYWHFVDVVWLFLYISIYWWGSYFS---FIIVCGVWVFSSNRKHLLVTLLSLEFIVLG…
Megacrania_alpheus_adan	FLMMKHPLSMGMMIIMQTITIALMTGMLYKSFWFSYILFLMYVGGMMVIFIYMTSLMPNTMFMMPLMKMYTMPANLNVIIMVMYLLFTMITVFNITDSNKSPLRMMNHPYHMVEMSPWPLVGAISTMMTLIGLVKLFQQSSTMVMLTGTIMTLLTMIQWWRDVVRESTYQGMHTKMVIKGLRWGMILFIISEVLFFVSFFWTFFHSSLSPAPQIGSMWPPTGILTFNPMQIPLLNTVILLTSGVTITWAHHSLLNNNLNEMNQSLTITIIMGIYFTMLQAYEYIEAPFTISDSIYGSTFFMATGFHGLHVIIGTTFLLMCLLRQLNMHFSNYHHVGFEAAAWYWHFVDVVWLFLYISIYWWGN-------MFICGLLVFSFNYEHFLITLLSLEYIVLS…
Megalophasma_granulatum	FIITKHPLSMGLTIIMQTIIISMTTSIMYKSSWFSFILFMMYVGGMMVLFIYVISLIPNMLFTLNLNNMYAMPFNMLIIMMASYLLFTMITVFKIIENNKSPLRMMNHPYHLVEMSPWPLIGALSTMLMLTGMVKMFQQNNTIIMLLGTIMTIMTMFQWWRDVIRESTYQGLHTKIVVKGLRWGMILFIISEIFFFVSFFWAFFHSSLSPIIEIGMLWPPYGITPFNPMQIPLLNTVILLTSGVSITWAHHALLNNSMKMMKQSLTMTIMLGLYFTLLQAYEYLEAPFTISDSVYGSTFYMATGFHGIHVIIGTTFLAVCLMRHLKSHFSQIHHVGFEAAAWYWHFVDIVWLFLYVSIYWWGNYYILPMIMFICGLFVFSFNFDHFLITLLSLEYMVLS…
Micadina_brachptera	FLIMKHPLSMGLMIIMQTTIISMMTGMMYKSFWFSYILFLMYIGGMMVLFIYMTSLMPNMMFSMSLMKMYNMPVNISLIMMAAYLLFTMITVFKITESDKGPLRMTNHPYHLVEMSPWPLVGALSTMLMLTGLIKFFQKSSTMIMLMGTMMTLLVMIQWWRDVVREGTYQGLHTKMVIKGLRWGMILFIISEVFFFISFFWAFFHSSLSPSVQIGSTWPPIGITSFNPMQIPLLNTVILLTSGVSVTWAHHSMINNNLKEMNQSLMLTIIMGLYFTMLQTYEYIEAPFTISDSVYGSSFFMATGFHGLHVIIGTTLLFVCMMRQLNFHFSKNHHVGFEAAAWYWHFVDVVWLFLYISIYWWGNYFIMPLFMFMCGLFVFSFNYDHFLITLLSLEYIVLS…
Micadina_phluctainoides	FLIMKHPLSMGLMIVLQTTLISMTSGLMFKSYWFSYILFLVYIGGMMVLFMYMTSLMPNIMFSMSLMKMYNMPVNISIMLMASYLLFSMITVFKITESNKGPLRIVNHPFHLVEMSPWPLMGAMSTMLTLMGLVSFFQTKSMMIMTLGTMMTLLTMIQWWRDIIREGTYQGLHTKIVMKGLRWGMILFIISEILFFISFFWSFFHSSLSPSVQIGSMWPPVGITPFNPMQIPLLNTTILLTSGVTVTWAHHSMLNNNFKEMKKSLFITIIMGIYFTMLQAYEYIEATFTISDSVYGSSFFMATGFHGLHVIIGTTFLLICLMRQLNFHFSKNHHIGFEMAAWYWHFVDVVWLFLYISIYWWGN-------MFLCGLLVFSFNYNHFLVTLLSLEYIVLS…
Neohirasea_japonica	FLIMKHPLSMGLLIIMQTIIISMITGMMYKTFWFSYILFLMYIGGMMVLFIYMTSLMPNMMFTISLTKMYNKPVNLSIIMLASYLLFTMITVFKIMEYNKGPLRMMNHPYHLVEMSPWPLVGALSTMLILTGLVSLFQQTSMLMVIMGTMMTLLTMIQWWRDVVREGTYQGLHTKLVIKGLQWGMILFIISEVFFFISFFWTFFHSSLSPTAQIGSMWPPEGITPFNPMQIPLLNTVILLTSGVSVTWAHHSMLNNNMKEMNQGLMLTIIMGLYFTLLQAYEYIEAPFTISDSIYGSAFFMATGFHGLHVIIGTTFLIVCMNRQLNFHFSKNHHVGFEAAAWYWHFVDVVWLFLYISIYWWGNYFIIPFMMFICGLLVFSFNYDHFLITLLSLEYIVLS…
Neotermes_insularis	FTQMIHPLAMGLMLLTQTMLMCLISGLTHQSFWFQYILFMVFIGGMLVLFIYVASLASNEMFSLSTSKLYNYPNGYLTILMALYLLMTLIVVVKITNVSEGPLRKTNHPFHLVEQSPWPLTGAIGAMITLSGMIKWFHQYSQSLLLMGSLIMVLTMIQWWRDIVREGTYQGLHTKMVTKGLRWGMILFIISEVFFFISFFWGFFHSSLSPTIELGSIWPPTGILPFNPLQIPLLNTAILLASGVTVTWAHHGLLENNYTQGMQGLFFTVILGIYFTILQAYEYIEASFTIADSSYGSTFFMATGFHGLHVIIGTTFLLSCLMRQLNFHFSSNHHFGFEAAAWYWHFVDVVWLFLYMSIYWWGSYFS---FSFFCGIWSFSSNRSHLLATLLSLEFMVLV…
Opisthoplatia_orientalis	FTQMNHPLAMGLILLLQTVMIVIITGLLTQSFWFSYILFLIFLGGMLVLFIYVTSLASNEMFSLSLIKLYNFPTSIITIMLASYLFLTLIAVVSITNIFKGPLRHSNHPFHLVDKSPWPLTGALGALIMMTGLIKWFHLYNNQLMFVGMMIMLLTMIQWWRDIVREGTYQGLHTKFVTTGLRWGMILFIISEVFFFLSFFWAFFHSSLSPTIEIGSLWPPMGIEPFNPLQIPLLNTAILLSSGVTVTWAHHGLLENNYSQTLQGLFLTVILGIYFTALQAYEYLEAPFTIADSVYGSTFFMATGFHGLHVIIGTTFLLTCLLRHLYLHFSSNHHFGFEAAAWYWHFVDVVWLFLYISIYWWGSYFS---MMFFCGIWVFSSNRKHLLVTLLSLEFIVLV…
Orestes_mouhotii	FLIMKHPLSLGTTIIMQTTIISMMTGMMYKSFWFSYILFLMFIGGMMVLFIYMTSLMPNMMFKLPLTKMFSAPTNNNTILLAMYLFFTMITVFTITESNNGPLRMKNHPYHLVEMSPWPLVGAMSTMFVLTGLVMMFQSTSTKITIMGTIMTLMIMIQWWRDITRESTYQGLHTTIVMKGLRWGMILFIISEVFFFISFFWAFFHSSLSPNAQIGSIWPPTGILPFNPMQIPLLNTIILLTSGVSITWAHHSLLNNNMKEMNKSLMITIMMGLYFTILQAYEYMEAPFTISDSVYGSSFFMATGFHGLHVLIGTTFLIVCMSRQLNYHFSSKHHVGFEAAAWYWHFVDVVWLFLYISIYWWGNYYICSLVMFLCGVLVFSFNRDHFLITLLSLEYIVLS…
Panchlora_nivea	FTQMNHPLAMGLILLIQTTLISLISGMMSQSFWFSYVLFLIFLGGMLVLFIYVTSLASNEMFSLSLIKLYNFPTNIITIMLALYLFLTLIVVVKITNIFEGPLRHMNHPFHLVDKSPWPIIGAIGALIMMTGLIKWFHLYNQELMLVGMTIMILTMIQWWRDIVREGTYQGLHTKFVTKGLRWGMILFIISEVFFFISFFWAFFHSSLSPTIEIGSLWPPTGILPFNPLQIPLLNTAILLSSGVTVTWAHHGLLENNYNQALQGLFLTVILGVYFTALQAYEYLEASFTIADSVYGSSFFMATGFHGLHVIIGTTFLLTCLMRHMFLHFSSNHHFGFEAAAWYWHFVDVVWLFLYISIYWWGSYMF---TCFFCGIWVFSSNRKHLLATLLSLEFIVLI…
Parafronurus_youi	FMSMNHPLAMGLILLVQTLLIALMTGLLSPSFWFSYILFLVFLGGMLVLFIYVTSLASNEMFSISLLKLYAAPSFYLTLLLVIYLFLTLIAVVTVTQIYEGPLRSKNHPYHLVDQSPWPLTGAIGAMVTLSGLIQWFHQYNTNLLFLGFTITTLTMIQWWRDITREGTYQGLHTYVVTLGLRWGMILFIVSEVFFFISFFWAFFHSSLSPAVELGAIWPPTGISPFNPLQIPLLNTAILLASGVTVTWAHHGLMEGNHSQGLQGLFFTVLLGIYFTILQAYEYIEAPFTIADAVYGSTFFMATGFHGLHVIIGTTFLLVCLLRHYFEHFSTSHHFGFEAAAWYWHFVDVVWLFLYISIYWWGSWVVLLILVMFMGVLVFISNRKHLLATLLSLEFIVLS…
Paratoxodera_polyacantha	FLFLNHPLSMGLILFLQAILMCLISGWMSLSFWFSYILLLIYLGGMLVLFMYVTSLASNEMFLYSLLKMYNQPMNLITIMIASYLFLTLIGVVKIIYIYKGPLRQMNHPYHLVTYSPWPIIAATSIMVAMLGFIKYSYEFNDKLMLVGMLMLMLTIIQWWRDVVRESTFQGCHTMKVMTGLRWGMILFIVSEVFFFISFFWTFYHSSLSPAVDLGSSWPPQGIIPFNALQIPLLNTTVLLASGITITWSHHGLLENNYNQASQGLMFTIMLGMYFTALQLYEYYEAPFTITDSIFGSTFFVATGFHGLHVIIGSTFLITCLTRMIFMHFTSNHHFGFEAAAWYWHFVDVVWLFLYVSIYWWGGH-----LMFICGLWVFCSKRKHLLMTLLSLEFIVLV…
Periplaneta_fuliginosa	FTQMKHPLTMGLMLLIQTVIMCMTSGMLSQSFWFSYVLFLIFLGGMLVLFIYVTSLASNEMFYMSLTKLYNQPTNLITIMLASYLFLTLIVVVKITNISKGPLRQMNHPFHLVDQSPWPLTGAIGAMVTMTGMIKWFHQYNQELLMIGMMIMLLTMIQWWRDIVREGTYQGLHTKMVTKGLRWGMILFIISEVFFFISFFWAFFHSSLSPTIDIGSLWPPMGIYPFNPLQIPLLNTAILLASGVTVTWAHHGLLENNYSQALQGLFFTVILGIYFTVLQAYEYMEAPFTIADSVYGSTFFIATGFHGLHVIIGTTFLLTCMLRHLILHFSSNHHFGFEAAAWYWHFVDVVWLFLYISIYWWGSFFS---IMFFCGIWVFSSNRKHLLITLLSLEFIVLV…
Phlaeoba_albonema	FIKLNHPMSMMMFIILQTFLIGLLTGTMMETFWLSSILFLTFLGGMMVLFIYITSIASIEMFKPKLEKLYNLPTSIITMMMMIYLFLALVAVVKITNINQGPIRKMNHPFHLVDYSPWPLTGAIGAMVMVSGLAKWFHLFNMNLFLIGMSITLLTMIQWWRDVIREGTYQGLHTGFVSIGLRWGMILFIASEVLFFMSFFWAFFSSSLAPTIELGMLWPPMGIQPFNPMQIPLLNTAILLASGVTVTWAHHSLMESNHTQALQGLFFTVLLGMYFTMLQAYEYWEAPFTIADAVYGSTFFVATGFHGLHVIIGTIFLTTCLTRHLLNQFSPNHHFGFEAAAWYWHFGWVVWLFLYISIYWWGSSTFTSLLIYFSGVYVFSSKRKHLLMVLLSLEYIVLS…
Phobaeticus_serratipes	FLTLKHPLSMGAVIIMQTTLISMITGMMYKSFWFSYILFLMYVGGMMVLFIYMTSLIPNMMFSMSLMKMYNMPVNIMMIMMVMYLLFTMITVFNIMESNQNPLRMMNHPYHMVNISPWPLTGAMSTMLMLIGMIKFFHKSSMSIMLLGMLMTMMMMIQWWRDTVRESTYQGMHTKVVIKGLRWGMILFIVSEILFFLSFFWAFFHSSLSPTVQLGSMWPPNGIMTFNPMQIPLLNTMILLTSGVTITWAHHSLLNNNMMEMNKSLIITILMGTYFTLLQMYEYMEAPFTISDSVYGSSFFMATGFHGMHVIIGTTFLIVCMTRQLNFHFSPNHHMGFEAAAWYWHFVDVVWLFLYMSIYWWGN-------MFVCGLLVFSFNYYHFLITLLSLEYIVLS…
Phraortes_illepidus	FLMMKHPLSMGITIIIQTTIISMSTGMLYKSFWYSYILFLMYIGGMMVLFIYMTSLVPNKMFVMSLTKMYSNPSNMLTMMISMYLFFTMITAFKITEMNKGPLQMMNHPFHMVEMSPWPLVGAISTMLMLLGTVNMFQHSNKLIMMMGTIMVMLTMMQWWRDVIREGTYQGLHTKIVMKGLRWGMILFIISEVFFFISFFWAFFHSSLSPIVQVGSIWPPMGINPFNPMQIPLLNTMILLSSGVSITWAHHSLLNNNMKEMNISLSITILMGMYFTILQAYEYIEAPFTISDSIYGSTFFMATGFHGLHVIIGSTFLMVCLIRQLNLHFSKYHHVGFEAAAWYWHFVDVVWLFLYITIYWWGN-------MFFCGLLAFSFSYNHFLITLLSLEYIVLS…
Phraortes_sp	FLMMKHPLSMGITIIIQTTIISMSTGMLYKSFWYSYILFLMYIGGMMVLFIYMTSLVPNKMFMMSLTKMYSNPSNMLTMLMSLYLFFTMITAFKITETNKGPLQMMNH--------PWPLVGAISTMLMLSGTVNMFQYSNKLIMMMGTIMVMLTMMQWWRDVVREGTYQGLHTKIVMKGLRWGMM-------FFFVSFFWAFFHSSLSPIVQVGAIWPPMGIYPFNPMQIPLLNTMILLSSGVSITWAHHSLLNNNMKEMNISLSITILLGLYFTILQAYEYIEAPFTISDSIYGSTFFMATGFHGLHVIIGSTFLLVCLMRQLNLHFSKYHHVGFEAAAWYWHFVDVVWLFLYITIYWWGNHYIFPLIMFFCGLLAFSFSYTHFLVTLLSLEYIVLS…
Phraortes_sp_	FLLMKHPLSMGMTIIMQTMVIMVMTGMMFKSFWFSYILFLMYIGGMMVLFIYMTSLVPNMMFKMSLMKMYSSPSNMLIMLMAMYLFFTMITVFKITEMNKGPLQMMNHPFHMVQMSPWPLIGAMSTMLMLMGTINMFQQKHNLIMTMGMFMIIMTMIQWWRDVIREGTYQGLHTKIVIKGLRWGMILFITSEILFFVSFFWAFFHSSLSPTVQVGSVWPPMDIIPFNPMQIPLLNTMILLSSGVSITWAHHSMLNNNMKEMKFSIIMTIMLGMYFTALQGYEYLESPFSISDSIYGSSFFMATGFHGLHVIIGTTFLLVCCMRQFKFHFSNYHHVGFEAAAWYWHFVDVVWLFLYISIYWWGN-------MFFCGLLVFSFSYNHFLITLLSLEYIVLS…
Phyllium_giganteum	FLMMKHPLSMSMTIITQTMIVSMITSMMWMSSWYSFILVLTYIGGMMIMFIYMTSLVPNMMFSMPLTKMYTKPTNITTIMMALYLLFTMITVKNMTELKMGPLRMKNHPFHMVEKSPWPLLMAMSIMMMMTGTVSLFQQNSKMTMTMGITMTIMIMIQWWRDVIRESTYQGNHIKTVTEGMKLGMIMFIISEVLFFMSMFWMFFHTSLSPGVQLGSMWPPMGMEPFNPLQVPMLNTMILLTSGITITWAHHSMLTNNMMEMNKSLMITIALGIYFSALQGYEYMNSPFTMTDSAYGSTFFMMTGFHGLHVIIGTIFLITCMMRQTKNHFSKNHHMGFEAAAWYWHFVDVVWLFLYTSIYWWGMYYLFPLFMFFCGFLLFSFNYNHFLVTLLSLEYMVLS…
Phyllium_tibetense	FMLMKHPLSMGITIMMQTMIVSMMSGMMFKSFWFSYILFLMYIGGMMIMFIYMTSLMPNMMFSMKLIKMHMNPSNYNTIMLAMYLMYTMITVYNMTEYKKGTLKLKNQPYHLVEMSPWPLVGAMSMMLTMIGAVAMFQQKSTTIMLMGMMMTALMMMQWWRDMIRESTYMGLHTKLVIISLQWGMIMFIISEIMFFSSFFWAFFHSSLSPTLQIGSIWPPSGIMPFNPLQIPMLNTMILLTSGVTMTWAHHSMLNNNMTEMNQGLMITIIMGVYFTGLQYFEYKESPFTISDSIYGSTFFMATGFHGIHVIIGSTFLMTCMKRQLNYQFSKTHHMGFEAAAWYWHFVDVVWLFLYISIYWWGN------MMFICGVLSFSFNYDHFLITLLCLEYIVLS…
Porotermes_adamsoni	FTQMKHPLAMGLMLLLQTILMSTISGLLHQSFWYSYILFLIFLGGMLVLFIYVTSLASNEMFSMSLEKLYNEPTGNLTIMLALYLFLALIVVAKITNISKGPLRQMNHPFHLVNQSPWPLTGAIGALVTMIGMIKWFHLYNQYLLAMGTSIMLLTMIQWWRDIAREGTYQGLHTMMVTKGLRWGMILFIISEVFFFISFFWAFFHSSLSPTIELGSVWPPTGVYPFNPMQVPLLNTVILLSSGVTITWAHHSLMENNYNQGVQGLFMTVLLGIYFTILQAYEYVEAPFTIADSIYGSTFFVATGFHGLHVMIGTTFLITCLLRQMSLHFSSNHHFGFEAAAWYWHFVDVVWLFLYISIYWWGSYVS---FLFFCGVWVFCSGRKHLLITLLSLEFIVLV…
Prumna_arctica	FMKLNHPMSMMMFIIFQTLFVGLMSGTIMESFWLSYILFLTFLGGMLVLFIYITSIASNEMFQPKLNKLYNNPTFIITMMMMIYLLLALLAVVKITNINQGPIRKMNHPFHMVDYSPWPLIGAIGAMVMVSGLSKWFHLFNNNLLMIGMGITLLTMIQWWRDVIRESTYQGLHTKYVSIGLRWGMILFIASEVLFFMSFFWAFFSSSLAPTIELGMLWPPMGIQPFNPMQIPLLNTTILLASGVTVTWAHHSLMESNYTQALQGLFFTVLLGIYFTMLQAYEYWEAPFTIADAIYGSTFFVATGFHGLHVIIGTMFLLTCLFRHLMNQFSPNHHFGFEAAAWYWHFVDVVWLFLYISIYWWGSSIFTSLLIYFSGVYVFFSKRKPLLMVLLSLEYIVLS…
Ramulus_hainanense	FIMMKHPLSMGVIIIMQTIIIALTTGMMFKTFWFSYILFLMYVGGMMVLFIYMTSLMPNMMFNF-LTKMYSTPANMSTIMLVSYLFFTMITIYKITDSNKGPLRKMNHPYHMVEMSPWPLVGALSTMLTLTGLVKFFHQSSTSVMLLGTVMSILVMIQWWRDVVREGTYQGLHTKMVIKGLRWGMILFIISEVFFFISFFWAFFHSSLSPSVQIGSTWPPVGIIPFNPMQIPLLNTVILLTSGVTVTWAHHSMLNNNFKETNQSLMITIIMGLYFTMLQAYEYLEAPFTISDSVYGSTFFMATGFHGLHVMIGTSFLAVCLIRQMNFHFSSNHHVGFEAAAWYWHFVDVVWLFLYISIYWWGNYLIVPLFMFVCGLLTFSFNYNHFLITLLSFEYIVLS…
Ramulus_irregulariterdentatus	FITMKHPLSMGMTIIMQTIIISLITGMMFKTFWFSYILFIMYIGGMMVLFIYMTSLMPNMLFKMSLIKMYNKPVNMTIILLASYLLFTMITVFKITESKQGPLRMMNHPYHLVEMSPWPIVGAMSTMLTLTGLIKFFHQSSTIIMFMGTIMTIMVMIQWWRDVVREGTYQGLHTKMVIKGLRWGMIMFIISEVFFFVSFFWVFFHSSLSPAVQVGSMWPPVGIMPFNPMQIPLLNTVILLTSGVTVTWAHHSMLNNNLKEMNQSLLITIIMGLYFTVLQAYEYLEAPFTISDSIYGSTFFMATGFHGLHVMIGATFLAVCLMRQLNFHFSQNHHVGFEAAAWYWHFVDVVWLFLYISIYWWGNYFIMSLFMFICGLLAFSFNYNHFLITLLSLEYIVLS…
Reticulitermes_flavipes	STQMKHPLAMGMMLLLQTMMTCMISGTMYKSFWFSYILFMIMIGGMLVLFMYMTSLASNEMFYPTTTMMYNQITGMMTIMLAIYMLLTLIVVVNIINISSGPLRHTNHSFHMVNKSPWPLTGAIGAMVTLMGLIKWFHQYNNSLLGVGTVITLLTMIQWWRDVTREGTYQGLHTKTVTSGLRWGMILFIISEVLFFASFFWAFFHSSLSPTIELGSAWPPTGIQPFNPMQIPLLNTAILLASGVTVTWAHHGLLENNFSQATQGLFFTVILGIYFTVLQAYEYIEAPFTIADSAYGSTFFMATGFHGLHVIIGTTFLTTCLLRQTTLHFSSNHHFGFEAAAWYWHFVDVVWLFLYISIYWWGSYLF---VLYFCGIWSFSSSRKHLLVTLLSLEFIVLV…
Sceptuchus_simplex	FLFLNHPLSMGLILFLQAISMCLISGSMSLSFWFSYVLLLIYLGGMLVLFMYVTSLASNEMFNYSLLKMYNQPMNNLTIMIATYLFLTLIAVVKMISIFKGPLRQMNHPYHLVTYSPWPIVAALSIMVGMVGFIKFSYEFNEKLMLIGTLILALTTIQWWRDVVRESTYQGCHTKEVMTGLRWGMILFIVSEVFFFVSFFWTFYHSSLAPAIDLGSSWPPMGIIPFNALQVPLLNTTVLLASGITITWSHHGLLENNYNQAVQGLIFTILLGLYFTVLQLYEYYEAPFTIADSVFGSSFFVATGFHGLHVIIGTTFLITCLSRMLFMHFTSNHHFGFEAAAWYWHFVDVVWLFLYVSIYWWGSY-----FMFFCGLWVFSSKRKHLLMTLLSLEFIVLI…
Schistocerca_gregaria	FIKLSHPMSMMLFIILQTFLVGLMTGTMMESYWLSYILFLTFLGGMLVLFIYITSIASNEMFQPKLEKLYNSPTFIITMMMMIYLFLALLAVVKITNINQGPIRKMNHPFHLVDYSPWPLTGAIGAMVLVSGLAKWFHLFNINLFMIGFGITLLTMIQWWRDVVREGTYQGLHTGFVSIGLRWGMILFIASEVLFFVSFFWAFFSSSLAPTIELGMLWPPMGIQPFNPMQIPLLNTAILLASGVTVTWAHHSLMESNHTQALQGLFFTVLLGLYFTMLQAYEYWEAPFTIADAVYGSTFFVATGFHGLHVIIGTIFLSTCLLRHSMNQFSPSHHFGFEAAAWYWHFVDVVWLFLYISIYWWGSSIFTSLLIYFAGVYVFSSKRKHLLMVLLSLEYIVLS…
Sclerophasma_paresisensis	FLQMNNPLSLGMLLLVQTTLLSLFTSAIMKSSWFSYVLFMVFIGGLLILFIYVISLASNEMFYSFVIKIFNQKSAMITLTMMIYLLLTLFVIVSIMDIFKGPIRQKNHPFHLVDKSPWPITGAMGALSLTSGLLMWFHTYSLNLLLLSMVIMILTMYQWWRDVVREGTYQGLHNKTVSKGLRWGMILFIVSEVFFFLSFFWSFFHSSLSPTIELGAMWPPLGIVSFNPLQIPLLNTGILLASGVTVTWAHHALMEQNHTEALKGLFFTVLLGIYFSMLQAYEYIEAPFTISDSIYGSSFFMATGFHGLHVIIGTTFLMICMLRHLNFHYSSNHHFGFEAAAWYWHFVDIVWLFLYVSIYWWGSYMFIF-MFFIIGLFVFSSNRKHLLTTLLSLEYIVLS…
Scopura_longa	FTQMSHPLAMGLILILQTLVICLLTGFMVQSFWYSYILFLVFLGGLLVLFIYVTSLASNEMFTLSLMKLYNHPTQLITLMLAIYLFLTLIAVVSITAIFQGPLRPSNHPYHLVDQSPWPLTGAIGALVTVSGLLSWFHQYSTTLLSIGLLITTLTMIQWWRDITREGTFQGLHTHPVTLGLRWGMILFIVSEIFFFISFFWAFFHSSLSPTSELGSMWPPAGVIPFNPLQIPLLNTAILLASGVTVTWAHHGLMEGNHSQGLQGLLFTVILGFYFSVLQAYEYLEAPFTISDAVYGSTFYVATGFHGLHVLIGTTFLLICLIRHSNYHFSINHHFGFEAAAWYWHFVDVVWLFLYISIYWWGSYWGFPLFMFVSGAWVYTSKRKHLLLTLLSLEFMVLS…
Shelfordella_lateralis	FTQMSHPLAMGLMLLIQTIIVCMMSGLLSQSFWFPYILFLIFLGGMLVLFIYVTSLASNEMFYLSLMKLYNQPTSMIVIMLASYLFLTLIVVVKITNISKGPLRQMNHPFHLVDQSPWPLTGAIGAMVTMMGMIKWFHQYNQELLMIGMIIMILTMIQWWRDIVREGTYQGLHTKMVTKGLRWGMILFIISEVFFFISFFWAFFHSSLSPTIDIGSLWPPMGIYPFNPLQIPLLNTAILLSSGVTVTWAHHGLLENNYNQALQGLFFTVMLGIYFTALQAYEYMEAPFTIADSVYGSTFFIATGFHGLHVIIGTTFLLTCLLRHLTLHFSSNHHFGFEAAAWYWHFVDVVWLFLYISIYWWGSFFS---IMFFCGIWVFSSNRKHLLVTLLSLEFIVLV…
Siphlonurus_immanis	FCLMKHPLAMGLILLIQTTYISVFSGLIAPTFWFAYILFLVFLGGMLVLFIYVTSLASNEMFSISLYKLYNTMSSIITILLISYLFLTLIIVVSITNIYEGPLRSSNHPYHLVDQSPWPLTGAIGAMTTLCGLAQWFHQYNMNLLTLGFIITSLTMIQWWRDVTREGTYQGLHTYVVTLGLRWGMILFIVSEIFFFVSFFWAFFHSSLAPTVELGAIWPPTGISPFNPLQIPLLNTAILLASGVTVTWAHHSLMESNHTQGLQGLFFTVILGIYFTILQAYEYIEAPFTIADAVYGSTFFMATGFHGLHVIIGTSFLLVCLLRHYLEHFSPSHHFGFEAAAWYWHFVDVVWLFLYISIYWWGSWLLSMITLFSLGILVFVSSRKHLLATLLSLEFIVLS…
Sipyloidea_sipylus	FMTMKHPLSMGLMIIIQTIIISMTTGLMYKSFWFSYILFLMYVGGMMVLFMYMTSLMPNMIFTMSMMKMYNKPINISIMLLASYLLFTMITVFKITEINKGPLRMMNHPYHLVEMSPWPIVGALSTMIMLTGLVNFFQKSSMSIMMLGMIMTLMTMIQWWRDVVREGTYQSMHTKIVIKGLRWGMILFIVSEVFFFISFFWAFFHSSLSPSIQIGSMWPPIGIMPFNPMQIPLLNTVILLSSGVTITWAHHSMLNNNLKEMNTSLLITVLLGVYFTILQAYEYIEAPFTISDSVYGSSFFMATGFHGLHVIIGTTFLIVCLLRQLNFHFSKNHHVGNEAAAWYWHFVDVVWLFLYISIYWWGNYFIFPLFMFLCGLLVFSFNYDHFLITLLSLEYIVLS…
Styloperla_spinicercia	FTQMNHPLAMGLMLLAQTLTICLLTGLSTMSFWFSYMLFLVFLGGLLVLFIYVTSLASNEMFSLSLMKLYNQPTSIITLMLITYLFLTLIAVVKITKISSGPLRQKNHPYHLVDQSPWPLTGAIGALVTVSGLAQWFHQYNMNLLTLGFIITLLTMIQWWRDITREGTFQGLHTYPVTLGLRWGMILFIVSEVFFFISFFWAFFHSSLSPTGELGALWPPVGIIPFNPLQIPLLNTAILLASGVTVTWAHHGLMENNHSQTLQGLTLTVILGIYFTILQAYEYVEAPFAISDAVYGSTFFVATGFHGLHVIIGTTFLLVCLIRHASYHFSSNHHFGFEAAAWYWHFVDVVWLFLYISIYWWGNFWGLPLFMFICGGWVFGSKCKHLLLTLLSLEFIVLS…
Timema_californicum	MMMMKHPLAIGLMIIMQTTLISLLMGSTTSTFWLSYLLFLIFLGGMLVLFIYVSSIASNEMFSVSMMKFYNLPNNLMTIMLVLYLFLTMIAINKITNIHLGPLRTKNHPFHMVNQSPWPLTGAIATLIMVSGLTKWFHQFSSTLMTMGTIVMIFTVVQWWRDIIRESTIQGNHTNKVIKGLQWGMILFITSEVFFFVSFFWAFFHSSLSPAINIGSMWPPMGIETFNPIQIPLLNTAILLTSGVTITWAHHGLMENNYAESLQGLMFTVMLGIYFSILQAYEYVESAFTISDSIYGSSFFMATGFHGIHVIIGTTFILNCLIRHYFFHFSSNHHFGFEAAAWYWHFVDVVWLFLYISLYWWGSYLIHSLYMIICGMFMFSSKRKHLLVVLLSLEFMILI…
Traulia_szetschuanensis	FIKLNHPMSMMIVIILQTLLVGFMMGTMMESFWLSYILFLTFLGGMLVLFIYITSIASNEMFQIKLEKLYNKPTFIITMMMMIYLFLALLAVVKITNINQGPIRKMNHPFHLVDYSPWPLTGAIGAMVLVSGLAKWFHLFNMNLLIIGFSITLLTMIQWWRDVIREGTYQGLHTEFVSIGLRWGMILFIASEVLFFISFFWAFFSSSLAPTIELGMLWPPMGVQPFNPMQIPLLNTAILLASGITVTWAHHSLMESNHSQALQGLFFTVMLGMYFTMLQAYEYWEAPFTIADAVYGSTFFVATGFHGLHVIIGTIFLMTCFIRHWMNQFSPSHHFGFEAAAWYWHFVEMVWLFLYISIYWWGSSIFSSLMIYLAGIYVFSSKRKHLLMVLLSLEYIVLS…
Trigonidium_sjostedti	FIMSSHPMLITLIIIIQTLMLCLLMNFFSLSLWFSYILFLTFLGGMLILFIYITSLASNEKFSINLNILYNKPNYFITLMMVMYLLITLIIVVYISNPKMGSLRHLNHPFHLVNMSPWPLTGAIGAMTIASGLIKWFHNFSTTILTIGFLITLLTMYQWWRDISREGTFQGHHTLKVNLGLRWGMILFITSEVFFFISFFWAFFHSCLSPNIELGTLWPPMGIYPFNPLQIPLLNTSILLASGITVTWAHHSLIHYNFTQTTQALILTIMLGIYFSILQAYEYIEAPFTISDAVYGSVFFVATGFHGLHVIIGTIFLTVCLMRHLMNHFSSNHHFGFEAAAWYWHFVDIVWLFLYISIYWWGSIIYFIFLIYFSGLWMFSSKRKYLLISLLSLEYMMLS…
Zorotypus_medoensis	IFASNSPMSMGLTIMFMSISVTFLASSMSDPL-LPLIMMIMFSGGIMIMFIYLVSIMPNPMIKFNLENMFSSCYYLITPIMILMLITNMLIVSYICIMKSGALRKFNHPYHLVDMSPWPILGSISALFMTLSMVMMFHKLNHLMMFMAMTFIILIMFLWWQDICRESTFQGLHTIKVTKNMQLGMILFITSEVLFFMSFFWAFFHSSLTASVEIGMLWPPKGISVFNPFQIPLLNTSILLASGLTITWTHNSILNNNFSNAKNSLMMTFMLGILFTILQALEYMEAPFTIADSTYGSTFFVATGFHGLHVIIGSTFLMICLNRLTNNHFSSSHHFGFEAAAWYWHFVDVVWIFLFSSMYWWGSSMMILMVMFLIGLLKFFTVIKNFFMMLLTLEYVALI…
